# Supplementary material for: Genome-wide quantification of contributions to sexual fitness identifies genes required for spore viability and health in fission yeast
Source: PLoS Genet. 2022 Oct 27;18(10):e1010462. doi: 10.1371/journal.pgen.1010462 (PMC9668190; doi:10.1371/journal.pgen.1010462)
Supplement: S1 File — (TXT) [file pgen.1010462.s016.txt]

FYPO:0000022
FYPO:0000051
FYPO:0000121
FYPO:0000151
FYPO:0000156
FYPO:0000172
FYPO:0000181
FYPO:0000196
FYPO:0000197
FYPO:0000225
FYPO:0000278
FYPO:0000280
FYPO:0000302
FYPO:0000303
FYPO:0000309
FYPO:0000346
FYPO:0000348
FYPO:0000357
FYPO:0000414
FYPO:0000485
FYPO:0000512
FYPO:0000569
FYPO:0000580
FYPO:0000581
FYPO:0000582
FYPO:0000583
FYPO:0000584
FYPO:0000587
FYPO:0000588
FYPO:0000625
FYPO:0000678
FYPO:0000680
FYPO:0000681
FYPO:0000708
FYPO:0000761
FYPO:0000913
FYPO:0000925
FYPO:0000927
FYPO:0001043
FYPO:0001141
FYPO:0001385
FYPO:0001388
FYPO:0001821
FYPO:0001822
FYPO:0001862
FYPO:0001864
FYPO:0001867
FYPO:0001873
FYPO:0001894
FYPO:0001914
FYPO:0002007
FYPO:0002044
FYPO:0002091
FYPO:0002150
FYPO:0002151
FYPO:0002173
FYPO:0002206
FYPO:0002209
FYPO:0002221
FYPO:0002465
FYPO:0002467
FYPO:0002484
FYPO:0002485
FYPO:0002489
FYPO:0002511
FYPO:0002521
FYPO:0002684
FYPO:0002711
FYPO:0002773
FYPO:0002827
FYPO:0002890
FYPO:0002959
FYPO:0003025
FYPO:0003031
FYPO:0003066
FYPO:0003081
FYPO:0003138
FYPO:0003139
FYPO:0003177
FYPO:0003179
FYPO:0003181
FYPO:0003263
FYPO:0003372
FYPO:0003454
FYPO:0003538
FYPO:0003542
FYPO:0003544
FYPO:0003550
FYPO:0003571
FYPO:0003573
FYPO:0003604
FYPO:0003611
FYPO:0003770
FYPO:0003846
FYPO:0004058
FYPO:0004077
FYPO:0004159
FYPO:0004162
FYPO:0004174
FYPO:0004175
FYPO:0004212
FYPO:0004343
FYPO:0004376
FYPO:0004377
FYPO:0004444
FYPO:0004446
FYPO:0004461
FYPO:0004484
FYPO:0004535
FYPO:0004565
FYPO:0004581
FYPO:0004605
FYPO:0004610
FYPO:0004630
FYPO:0004806
FYPO:0004826
FYPO:0004925
FYPO:0004930
FYPO:0004933
FYPO:0005123
FYPO:0005132
FYPO:0005412
FYPO:0005433
FYPO:0005596
FYPO:0005598
FYPO:0005659
FYPO:0005666
FYPO:0005791
FYPO:0005845
FYPO:0005931
FYPO:0005990
FYPO:0006010
FYPO:0006011
FYPO:0006012
FYPO:0006013
FYPO:0006014
FYPO:0006015
FYPO:0006083
FYPO:0006214
FYPO:0006331
FYPO:0006355
FYPO:0006372
FYPO:0006386
FYPO:0006500
FYPO:0006504
FYPO:0006505
FYPO:0006537
FYPO:0006540
FYPO:0006686
FYPO:0006772
FYPO:0006773
FYPO:0006868
FYPO:0006895
FYPO:0006975
FYPO:0006997
FYPO:0007108
FYPO:0007112
FYPO:0007113
FYPO:0000031
FYPO:0007391
FYPO:0003182
FYPO:0000175
FYPO:0007493
FYPO:0007494
FYPO:0004393
