# Supplementary material for: Genome-wide quantification of contributions to sexual fitness identifies genes required for spore viability and health in fission yeast
Source: PLoS Genet. 2022 Oct 27;18(10):e1010462. doi: 10.1371/journal.pgen.1010462 (PMC9668190; doi:10.1371/journal.pgen.1010462)
Supplement: S1 Table — (XLSX) [file pgen.1010462.s018.xlsx]

## Sheet: required_genes
Name	GeneID	Mean Log10(Short Outgrowth/Post Freezer)	Bonferroni Corrected P-value Short Outgrowth	Mean Log10(Long Outgrowth/Post Freezer)	Bonferroni Corrected P-value Long Outgrowth	Mean Log10(Post Freezer/Original Library)	Bonferroni Corrected P-value Growth Before Assay	Mean Log10(Long Outgrowth/Short Outgrowth)	Bonferroni Corrected P-value Growth After Assay	Pre-sex Unique Insert Sites in Gene	Conserved in Vertebrates	Conserved in Fungi	Missing from Budding Yeast	Schizosaccharomyces specific	Sexual Fitness Phenotype Annotation	Annotated Essential	Sexual Reproduction GO terms	Auxotroph	Translation	tRNA Modifications	Ribosome biogenesis	Protein modifications	Carbohydrate Metabolism	Energy Generation	Lipid Metabolism
aah2	SPAC23D3.14c	-1.0747	1.00212e-51	-1.28948	6.42766e-54	0.0243405	1846.9	-0.21478	0.000618055	99		yes				viable							GO:0016052
aap1	SPBC1652.02	-1.07135	1.03341e-29	-1.19468	7.75247e-29	-0.269449	2.43068e-12	-0.12333	85.4352	60	yes	yes			FYPO:0000708	viable
ade10	SPCPB16A4.03c	-0.891199	5.18611e-23	-0.879081	1.25202e-20	-0.0723288	35.2008	0.0121181	829.153	54	yes	yes				viable
ade2	SPAC144.03	-1.17265	5.84146e-51	-1.2442	8.2522e-51	0.16394	0.0013775	-0.071557	1726.94	98	yes	yes				viable
ade4	SPAC4D7.08c	-0.342607	0.0211667	-0.395166	0.00407681	0.0675882	760.538	-0.0525594	2516.06	71	yes	yes				viable
ade6	SPCC1322.13	-0.687197	6.9064e-31	-0.809111	3.12024e-34	0.0977426	39.8618	-0.121915	3.03378	98	yes	yes				unknown
ade7	SPBC409.10	-0.866415	8.53054e-08	-0.850861	8.43148e-07	0.109851	1352.99	0.0155548	1012.49	23	yes	yes				viable
ade8	SPBC14F5.09c	-1.04125	6.04852e-13	-1.1021	7.49805e-13	0.37515	8.14493e-07	-0.0608493	3329.53	30	yes	yes			FYPO:0000708	viable
adg2	SPAC19G12.16c	-0.512092	0.000184532	-0.544692	7.20142e-05	-0.0675013	80.1999	-0.0326005	2739.45	54		yes	yes			viable
aga1	SPBC1271.14	-0.344824	1.03898	-0.531078	1.75758e-05	-0.149825	0.461796	-0.186254	0.0242585	40		yes				viable		FYPO:0000035
ago1	SPCC736.11	-0.484275	17.5684	-0.71911	0.0173673	-0.0451964	645.867	-0.234836	39.5259	15	yes	yes	yes		FYPO:0000708,FYPO:0000022	viable
aha1	SPBC1711.08	-0.227133	19.6922	-0.362565	0.0301889	0.347613	1.57439e-14	-0.135432	0.254332	67	yes	yes			FYPO:0000121	viable
akr1	SPAC2F7.10	-0.767568	2.57468e-09	-0.754749	1.14948e-07	-0.153126	0.286502	0.0128185	477.441	33	yes	yes			FYPO:0000708	viable
alg3	SPAC7D4.06c	-0.795392	0.00016464	-0.839318	0.000104494	0.0969637	1454.86	-0.0439257	2468.46	20	yes	yes				viable						GO:0006487,GO:0006488			GO:0006488
alg9	SPAC1834.05	-1.0494	2.34697e-05	-1.11804	6.1414e-05	-0.0916437	288.816	-0.0686411	3411.84	16	yes	yes				viable						GO:0006488			GO:0006488
alm1	SPAC1486.04c	-0.732729	0.00144952	-0.749058	0.0162774	0.351395	0.151126	-0.0163283	3273.69	16		yes	yes		FYPO:0000121,FYPO:0002151,FYPO:0000583	viable
alp31	SPAC8E11.07c	-1.23607	9.80051e-11	-1.2163	2.19037e-10	0.0436583	3048.62	0.0197781	580.834	25	yes	yes			FYPO:0000031	viable
apc14	SPAC27D7.05c	-0.71669	5.1505e-06	-0.835595	8.19126e-06	0.0545414	2922.05	-0.118905	1326.73	22				yes	FYPO:0003066,FYPO:0003138,FYPO:0000580	viable
arb1	SPAC140.03	-0.504941	2.75453	-0.75196	0.0431309	-0.0530072	521.197	-0.247019	15.7804	14		yes	yes		FYPO:0000031	viable
arg1	SPCC777.09c	-0.395012	0.00333745	-0.608906	1.17876e-09	-0.0353396	517.405	-0.213894	0.00580323	49		yes				viable		FYPO:0000035
arg11	SPAC4G9.09c	-0.393779	0.184333	-0.495316	0.0112595	-0.129157	25.5491	-0.101537	169.394	36	yes	yes				viable		FYPO:0000035
arg4	SPBC215.08c	-0.675841	5.45507e-05	-0.850847	8.66994e-07	-0.0420808	649.799	-0.175006	124.521	21	yes	yes				viable		FYPO:0000035
aro4	SPAP8A3.07c	-0.903499	1.90778e-15	-0.955142	1.31543e-15	0.219111	0.478417	-0.0516423	3069.13	36		yes				viable
art1	SPBC19G7.08c	-0.636181	1.12656e-09	-0.953655	3.34609e-19	0.240877	0.000248871	-0.317474	0.0376235	45		yes	yes			viable
asc1	SPAC30C2.04	-0.450813	7.58981e-05	-0.612641	1.29604e-08	0.000169239	2543.69	-0.161828	2.07414	59	yes	yes			FYPO:0006014	viable			GO:0006418,GO:0001731	GO:0006418
ase1	SPAPB1A10.09	-0.443472	0.373717	-0.554323	0.000423124	0.103352	1845.11	-0.11085	130.438	30	yes	yes			FYPO:0000584,FYPO:0000197	viable	GO:0051232,GO:0030989,GO:1903563
asl1	SPAC13G6.10c	-0.622761	8.43043e-09	-0.780162	8.40857e-17	0.0982965	40.9224	-0.157401	0.197543	67		yes	yes			viable							GO:0071966
asn1	SPBC119.10	-1.33905	1.38543e-54	-1.32911	3.62164e-54	0.424637	2.65515e-32	0.00994029	86.8667	99	yes	yes				viable
atd1	SPAC9E9.09c	-0.37653	6.6531e-07	-0.968838	4.60457e-53	0.266107	2.03692e-17	-0.592308	6.59465e-33	119	yes	yes				viable		FYPO:0000035						GO:0006740
atf1	SPBC29B5.01	-1.22283	6.23358e-13	-1.26453	5.46472e-13	-0.05402	203.838	-0.0417056	3087.99	27		yes			FYPO:0004058,FYPO:0000584,FYPO:0000280,FYPO:0000303,FYPO:0000708	viable	GO:0010846,GO:0045128,GO:0007131
atf21	SPBC2F12.09c	-1.04496	3.4432e-17	-1.20231	5.69624e-18	-0.0083951	1760.04	-0.15735	455.255	36		yes			FYPO:0000121	viable	GO:0010672
atg1	SPCC63.08c	-0.64404	9.27371e-12	-0.689222	1.66621e-10	0.112265	41.0093	-0.045182	2768.26	51	yes	yes			FYPO:0000581,FYPO:0000584,FYPO:0000303,FYPO:0000708,FYPO:0000280	viable
atg10	SPAC227.04	-0.694109	1.84496e-08	-0.768657	2.11969e-08	0.00487036	3028.6	-0.074548	2051.44	30	yes	yes			FYPO:0000708	viable
atg101	SPAC25H1.03	-0.781151	0.000177505	-0.846399	0.000463424	0.0250912	2377.71	-0.0652481	1374.72	15	yes	yes	yes		FYPO:0000051,FYPO:0000121,FYPO:0003066,FYPO:0000708,FYPO:0000348	viable
atg12	SPAC1783.06c	-0.843055	0.0434194	-0.870421	0.550558	-0.166375	99.8994	-0.0273667	2909.51	9	yes	yes			FYPO:0000584,FYPO:0000303,FYPO:0000708,FYPO:0000031	viable						GO:0006501
atg13	SPAC4F10.07c	-0.590437	6.25418e-10	-0.615377	3.09579e-09	0.158289	1.00738	-0.0249396	1400.34	59	yes	yes			FYPO:0000708,FYPO:0000280,FYPO:0000584,FYPO:0003139	viable
atg16	SPBC405.05	-0.878683	0.0035563	-0.829641	0.0151706	0.120204	795.568	0.0490412	760.236	11	yes	yes			FYPO:0000051,FYPO:0000708	viable	GO:0051321					GO:0006501
atg17	SPAC10F6.11c	-0.682613	1.48615e-11	-0.722897	8.49043e-11	0.0905242	141.485	-0.0402839	2199.98	42		yes			FYPO:0000584,FYPO:0000708,FYPO:0000051	viable
atg1801	SPAC589.07c	-0.62315	6.73995e-14	-0.766884	5.34762e-16	0.134576	0.0975347	-0.143734	10.5367	81	yes	yes			FYPO:0000708	viable
atg1802	SPAC823.16c	-0.791277	2.32163e-12	-0.877393	5.18334e-12	0.230644	2.42615	-0.0861154	1632.73	36	yes	yes			FYPO:0003066,FYPO:0000708,FYPO:0000348	viable
atg1803	SPAC458.06	-0.486608	6.68988e-07	-0.515741	7.49078e-05	0.103988	23.3704	-0.0291337	2610.5	47	yes	yes			FYPO:0000708	viable
atg2	SPBC31E1.01c	-0.83953	1.19247e-33	-0.890577	1.80718e-33	0.10367	2.15835	-0.0510472	1762.5	82	yes	yes			FYPO:0000708,FYPO:0003066,FYPO:0000348,FYPO:0000584	viable
atg3	SPBC3B9.06c	-0.73211	4.83976e-12	-0.844677	5.31891e-14	0.110107	138.425	-0.112568	981.456	39	yes	yes			FYPO:0000584	viable						GO:0006501
atg4	SPAC19B12.08	-0.642196	9.41362e-09	-0.663566	3.21673e-08	0.131728	11.209	-0.02137	3090.32	39	yes	yes			FYPO:0000584,FYPO:0000708	viable
atg5	SPBC4B4.10c	-0.7115	2.79828e-07	-0.914005	3.19121e-09	0.124029	160.678	-0.202506	54.5084	26	yes	yes			FYPO:0000708,FYPO:0006012,FYPO:0000584,FYPO:0003139	viable
atg7	SPBC6B1.05c	-0.852149	5.00181e-19	-0.932431	6.21482e-20	0.223922	0.00498218	-0.0802815	202.089	47	yes	yes			FYPO:0000151,FYPO:0005598,FYPO:0000584,FYPO:0000708,FYPO:0005596	viable
atg8	SPBP8B7.24c	-0.805647	0.000435984	-0.839579	0.0029694	0.0828194	684.561	-0.0339325	3237.18	15	yes	yes			FYPO:0000708,FYPO:0000280,FYPO:0000584	viable
atg9	SPBC15D4.07c	-0.843787	5.22794e-17	-0.884104	6.58398e-16	0.0306735	3320.83	-0.0403177	3125.01	43	yes	yes			FYPO:0000584,FYPO:0000708	viable
avt3	SPAC3H1.09c	-0.297983	40.4375	-0.448654	0.0307348	-0.207313	0.495909	-0.15067	8.44443	37	yes	yes			FYPO:0000151,FYPO:0000584	viable
bfr1	SPCC18B5.01c	-0.331764	1.04465e-06	-0.330934	0.000187613	-0.0222011	264.48	0.000829191	46.6614	162	yes	yes				viable
bgs2	SPAC24C9.07c	-1.06748	2.45855e-96	-1.19286	5.31198e-99	0.0381763	3234.87	-0.125377	5.22705	182		yes			FYPO:0004925,FYPO:0000175,FYPO:0002150,FYPO:0002467,FYPO:0002489	viable	GO:0034413						GO:0034413
bit61	SPCC777.08c	-0.340207	0.00126096	-0.418846	7.96501e-05	0.138643	0.226458	-0.0786392	33.9859	61	yes	yes			FYPO:0004806,FYPO:0000708,FYPO:0000121	viable
bpb1	SPCC962.06c	-0.688178	0.756716	-0.801446	0.0180899	-0.0664692	1336.36	-0.113268	718.972	14	yes	yes				inviable
bqt4	SPBC19C7.10	-0.807126	0.00155576	-0.853876	0.00102551	0.0492194	2392.29	-0.0467498	2223.26	13		yes	yes		FYPO:0000172,FYPO:0002485,FYPO:0001894,FYPO:0000581	viable	GO:0070197,GO:0045141
brc1	SPBC582.05c	-0.31054	4.73834	-0.434963	0.0163261	-0.0220449	527.718	-0.124423	78.5922	43	yes	yes				viable
bst1	SPAC824.02	-1.00862	1.45285e-25	-1.0319	4.02202e-24	0.419261	6.36257e-13	-0.0232862	933.035	61	yes	yes			FYPO:0000708	viable									GO:0006505,GO:0006661
btf3	SPAC4F10.14c	-0.929655	4.10254e-07	-1.05512	2.59179e-08	0.364822	0.043746	-0.125465	696.652	19	yes	yes			FYPO:0007391	viable
bub1	SPCC1322.12c	-0.446905	0.000931026	-0.521963	2.94739e-05	0.152223	4.13356	-0.0750574	479.371	45	yes	yes			FYPO:0000581,FYPO:0003604,FYPO:0000151	viable	GO:1905318,GO:0060629,GO:0045143,GO:0033316,GO:1990813
bud23	SPAC26A3.06	-0.425873	4.55775	-0.554666	0.0348788	0.167494	14.6946	-0.128793	51.1671	30	yes	yes				viable					GO:0070476
but2	SPBC3D6.02	-0.572718	0.000128516	-0.67744	3.04433e-06	0.0967725	1424.5	-0.104722	453.23	38		yes	yes			viable
byr1	SPAC1D4.13	-0.945261	3.63291e-13	-1.24943	7.71883e-16	-0.0270612	1096.65	-0.30417	1.27329	33	yes	yes			FYPO:0000583,FYPO:0000280,FYPO:0000708	viable	GO:0071507,GO:0034307,GO:0000747					GO:0071507
byr2	SPBC1D7.05	-1.05281	6.33801e-30	-1.28987	2.19615e-32	0.0484627	721.291	-0.237054	1.78197	60	yes	yes			FYPO:0000280,FYPO:0000708,FYPO:0000569,FYPO:0000583,FYPO:0000584,FYPO:0001141	viable	GO:0071507,GO:0010514					GO:0071507
cap1	SPCC306.09c	-1.11264	4.74265e-07	-1.12365	1.55561e-06	0.546288	0.000948774	-0.0110092	2770.41	16	yes	yes			FYPO:0001864	viable	GO:0031138	FYPO:0000035
cbp1	SPBC1105.04c	-0.298936	4.63896	-0.43237	0.00164662	0.247327	1.10212e-09	-0.133434	5.2402	68	yes	yes			FYPO:0000151,FYPO:0000680,FYPO:0000303,FYPO:0000708,FYPO:0000348	viable	GO:0007535
ccq1	SPCC188.07	-0.556221	0.00562698	-0.56831	0.315796	0.150606	104.848	-0.0120892	1485.15	21		yes			FYPO:0000708	viable	GO:0045132,GO:0045141
ccr1	SPBC29A10.01	-1.06095	7.85548e-06	-1.04039	1.72118e-05	0.347742	1.75859	0.0205626	999.465	14	yes	yes				viable									GO:0006696
chl1	SPAC3G6.11	-0.343978	1.2186	-0.412207	0.0180537	-0.00788868	1256.79	-0.0682291	80.2024	55	yes	yes			FYPO:0004806	viable
chs1	SPAC13G6.12c	-0.782446	7.80895e-26	-0.862721	2.59879e-26	0.0434023	1138.04	-0.0802754	231.789	69		yes			FYPO:0000584,FYPO:0003066,FYPO:0005132,FYPO:0004925	viable	GO:0034217						GO:0034217
cid11	SPBC1685.06	-0.587393	3.38482e-12	-0.670314	2.22634e-12	0.131879	2.9663	-0.0829215	633.9	51	yes	yes	yes		FYPO:0006012,FYPO:0000708	viable
cip2	SPAC12G12.03	-0.250053	23.6324	-0.374482	0.0214744	0.187327	0.00436156	-0.124429	1.97687	59	yes	yes				viable
cki2	SPBP35G2.05c	-0.48726	6.08299e-19	-0.452031	5.53806e-11	0.383503	1.68196e-26	0.0352283	5.44913	94	yes	yes				viable
clg1	SPBC1D7.03	-0.47863	8.94926e-06	-0.652996	1.08448e-11	0.109443	43.9858	-0.174366	3.29884	58		yes			FYPO:0000121	viable
clp1	SPAC1782.09c	-0.370384	0.046136	-0.415099	0.0241561	0.259767	1.8823e-05	-0.0447146	1774.87	59	yes	yes			FYPO:0003066,FYPO:0001043,FYPO:0007391,FYPO:0000151	viable
clr2	SPAC1B3.17	-0.74637	1.79301e-16	-0.832434	5.48753e-18	0.200562	4.32714e-05	-0.0860631	668.856	55		yes	yes		FYPO:0000708,FYPO:0000584,FYPO:0006010,FYPO:0006012,FYPO:0002827	viable
clr3	SPBC800.03	-0.837219	9.79096e-21	-0.841174	3.65783e-18	0.304387	1.57689e-11	-0.003955	530.761	71	yes	yes			FYPO:0000151,FYPO:0002827,FYPO:0000022,FYPO:0000357,FYPO:0005931,FYPO:0000708	viable
clr4	SPBC428.08c	-0.764479	4.25179e-05	-0.817222	1.97318e-05	-0.117173	150.952	-0.0527437	2334.01	20	yes	yes	yes		FYPO:0003573,FYPO:0003066,FYPO:0000708,FYPO:0004377,FYPO:0005931,FYPO:0003571,FYPO:0005845,FYPO:0000156,FYPO:0000581,FYPO:0002827	viable	GO:0007535,GO:0045141
clr5	SPAC29B12.08	-0.487514	1.54268e-27	-0.613307	9.82564e-32	0.398072	1.30243e-45	-0.125793	0.00474821	194		yes	yes		FYPO:0002173	viable
coa1	SPBC16E9.03c	-0.479521	0.519959	-0.566538	0.0481018	0.0329913	1464.88	-0.0870171	215.569	24	yes	yes				viable
cpy1	SPAC19G12.10c	-0.4403	5.68756e-08	-0.440171	2.49298e-06	-0.103787	0.00510668	0.000129136	924.536	104	yes	yes				viable
crp79	SPAC1610.03c	-0.564275	0.0383418	-0.599859	0.609813	-0.114585	46.4493	-0.0355836	1644.17	25					FYPO:0000581,FYPO:0000121,FYPO:0003550,FYPO:0000584,FYPO:0000348	viable
ctf1	SPBC3B9.11c	-0.743147	2.71198e-09	-0.728582	1.21988e-07	0.371159	3.7077e-06	0.0145652	543.287	35	yes	yes			FYPO:0000708	viable	GO:0007129
ctf18	SPBC902.02c	-0.458755	0.00147118	-0.494415	0.000603819	-0.0340932	118.043	-0.0356598	2050.75	50	yes	yes				viable
ctl1	SPCC1682.11c	-0.614189	8.69967e-10	-0.657337	1.88719e-09	0.141121	8.60014	-0.0431477	1555.71	43	yes	yes			FYPO:0000708	viable
ctu1	SPBC2G5.03	-0.264062	0.578216	-0.372629	0.0126182	0.347531	1.29494e-08	-0.108567	1.22364	49	yes	yes				viable				GO:0002143		GO:0032447
ctu2	SPBC19C2.13c	-0.44808	0.00045158	-0.54174	1.70527e-05	0.41988	1.12495e-09	-0.09366	13.2932	34	yes	yes				viable				GO:0002143		GO:0032447
cwf11	SPBC646.02	-0.765023	1.8447e-16	-0.805261	7.92522e-17	0.000330606	2449.95	-0.0402375	3041.66	58	yes	yes	yes		FYPO:0000022	viable
cwf19	SPAC30D11.09	-0.385219	0.00163834	-0.537803	3.73964e-07	-0.0377826	322.729	-0.152584	0.522326	56	yes	yes	yes		FYPO:0000708,FYPO:0000121	viable
cyp4	SPBP8B7.25	-0.481654	9.56929e-08	-0.655018	6.32141e-11	0.431206	1.12362e-13	-0.173364	0.0798155	46	yes	yes				viable
cyp9	SPCC553.04	-0.393787	0.213867	-0.52182	0.000747562	0.0659172	777.452	-0.128033	14.9868	37	yes	yes	yes		FYPO:0000303	viable
cyr1	SPBC19C7.03	-0.674369	0.0343508	-0.821455	0.0216195	0.363698	0.151118	-0.147085	1478.14	13	yes	yes			FYPO:0001043,FYPO:0000588,FYPO:0000761,FYPO:0000581	viable	GO:0010515
cys11	SPBC36.04	-1.23435	0.00513444	-1.21794	0.0075988	0.0611147	1668.32	0.0164044	1243.9	13	yes	yes				condition-dependent		FYPO:0000037
cys2	SPBC106.17c	-1.02776	2.06496e-05	-1.00027	6.84016e-05	-0.244554	8.4741	0.0274848	704.582	14		yes	yes		FYPO:0000151,FYPO:0000708	viable									GO:0006654
dal2	SPAC1F7.09c	-0.387065	0.402842	-0.461551	0.00808912	-0.37077	4.15127e-09	-0.074486	479.038	39	yes	yes				viable
dcw1	SPCC970.02	-0.472472	1.39751e-06	-0.479877	4.68765e-05	-0.118455	0.43235	-0.0074046	2758.45	46		yes				viable							GO:0051692
def1	SPBC354.10	-0.489713	0.689786	-0.550561	0.0495463	-0.12877	4.767	-0.060848	2193.93	27		yes			FYPO:0000121	viable
deg1	SPAC25B8.05	-0.703045	2.90836	-0.913502	0.0374773	-0.0521502	1556.41	-0.210458	348.437	9	yes	yes				viable				GO:0031119
dhc1	SPAC1093.06c	-0.428049	2.78764e-29	-0.467057	5.42623e-26	0.0531974	338.198	-0.039008	118.133	195	yes	yes			FYPO:0000681,FYPO:0004605,FYPO:0000485,FYPO:0000151,FYPO:0003066,FYPO:0000927,FYPO:0004077,FYPO:0003542,FYPO:0003263,FYPO:0001894	viable	GO:0030989,GO:0000743,GO:0007129,GO:0000742
dip1	SPBC24C6.10c	-0.6537	2.2936e-10	-0.801113	1.03277e-12	0.166602	0.0881518	-0.147412	2.3141	40	yes	yes				viable
dis1	SPCC736.14	-0.641096	0.000647011	-0.657354	0.00060688	-0.249817	0.0852889	-0.0162579	2860.97	23	yes	yes			FYPO:0007108,FYPO:0007112,FYPO:0004212,FYPO:0004159	condition-dependent	GO:1990571
dma1	SPAC17G8.10c	-1.05588	2.3677e-09	-1.17934	1.00441e-09	0.00778777	3249.21	-0.123462	824.166	25	yes	yes			FYPO:0000681,FYPO:0003066,FYPO:0000587,FYPO:0004077	viable	GO:1903024
dnf2	SPAC24B11.12c	-0.20305	0.106388	-0.246041	0.031032	0.105961	0.00398819	-0.0429908	268.136	235	yes	yes			FYPO:0000151	viable
dni1	SPAC31G5.07	-0.452539	0.216825	-0.600565	0.00240819	0.0176239	3094.34	-0.148026	14.1957	31		yes			FYPO:0000584,FYPO:0000121,FYPO:0000708	viable	GO:0032220
dop1	SPAPB21F2.02	-0.995023	7.13162e-58	-1.03655	3.11279e-56	0.163394	2.67109e-05	-0.0415222	3374.87	121	yes	yes				viable
dsc1	SPBC947.10	-0.339361	5.00241	-0.46444	0.0444078	-0.143885	0.192088	-0.125079	94.0046	44	yes	yes				viable
dsd1	SPBC3B8.07c	-0.373298	0.000535987	-0.330689	0.438708	0.122201	2.3644	0.0426086	97.9466	53	yes	yes	yes			viable									GO:0046513,GO:0046512,GO:0030148
dsh1	SPBC582.04c	-0.589352	0.0344436	-0.966115	5.7917e-07	-0.0536867	329.519	-0.376762	0.174015	20		yes	yes			viable
eaf1	SPCC1223.10c	-0.567857	5.14873e-15	-0.690382	1.27572e-16	-0.0666356	3.33016	-0.122525	40.6482	66	yes	yes	yes			viable
eca39	SPBC428.02c	-0.92417	1.70795e-39	-1.01422	1.4445e-38	0.35381	1.14116e-22	-0.0900478	651.727	104	yes	yes			FYPO:0000708	viable
ede1	SPBC800.10c	-0.368378	0.096853	-0.421199	0.00965597	0.275683	1.09949e-06	-0.0528213	866.045	58	yes	yes				viable
eft202	SPCP31B10.07	-0.599349	0.00149709	-0.672627	1.00751e-05	-0.344217	2.80659e-08	-0.073278	387.668	36	yes	yes				viable			GO:0002182
egd2	SPBC25H2.05	-0.499956	2.09848	-0.687613	0.00550661	0.0896107	1378.42	-0.187657	46.586	18	yes	yes				viable
egt2	SPBC660.12c	-0.605347	6.46536e-07	-0.597835	0.000160585	0.0292226	2561.2	0.00751289	1175.93	30		yes	yes			viable
eis1	SPCC63.14	-0.485324	5.51992e-19	-0.511191	8.71962e-17	-0.048047	55.7713	-0.0258668	2456.34	143		yes			FYPO:0000708	viable
ell1	SPBP23A10.14c	-0.523978	9.61032e-09	-0.594268	3.64076e-08	-0.142541	0.000903161	-0.0702906	486.41	49	yes	yes	yes			viable
elo1	SPAC1639.01c	-0.269311	0.000592779	-0.331603	0.000130034	0.0827064	6.25195	-0.0622915	204.881	118	yes	yes				viable									GO:0034626,GO:0034625,GO:0042761,GO:0030148,GO:0019367
elp1	SPBC36.07	-0.919862	4.95257e-14	-1.01681	5.38106e-15	0.254534	0.0126726	-0.0969506	463.995	32	yes	yes				viable			GO:0140018	GO:0002926
elp2	SPCC895.06	-0.720562	4.95891e-05	-0.971777	1.68583e-07	0.286914	0.0124108	-0.251214	74.6342	19	yes	yes				viable				GO:0002098
elp3	SPAC29A4.20	-0.894787	1.99414e-07	-1.02986	2.15701e-08	0.201667	22.8958	-0.135068	196.343	20	yes	yes			FYPO:0006012,FYPO:0000708,FYPO:0000151	viable			GO:0140018	GO:0002926
elp5	SPBC18E5.05c	-0.86601	2.86835e-06	-1.23311	2.28601e-08	0.215324	4.67069	-0.367099	11.4143	18	yes	yes			FYPO:0000708	viable				GO:0002098
emp24	SPCC24B10.17	-1.04842	9.06868e-06	-1.02786	2.05439e-05	-0.175603	16.2669	0.0205626	999.465	14	yes	yes				viable
end4	SPAC688.11	-0.38304	9.97645	-0.588671	0.000199579	-0.169174	0.592864	-0.205631	6.67989	38	yes	yes			FYPO:0004446,FYPO:0000151,FYPO:0000584,FYPO:0000708,FYPO:0000303	condition-dependent
ent3	SPCC794.11c	-0.683723	8.92566e-10	-0.740307	1.42694e-09	0.110691	49.431	-0.0565835	3163.16	46	yes	yes			FYPO:0004806,FYPO:0006014	viable
epe1	SPCC622.16c	-0.547705	1.5023e-10	-0.666103	1.5187e-12	0.0144007	2330.68	-0.118398	35.3998	66	yes	yes			FYPO:0000584,FYPO:0006012,FYPO:0000303,FYPO:0000708,FYPO:0000156	viable
ept1	SPAC22A12.10	-0.713979	2.19631e-08	-0.811842	1.97105e-10	-0.0693192	21.4971	-0.0978638	544.426	37	yes	yes				viable									GO:0006656,GO:0006646
erf2	SPBC3H7.09	-0.430983	1.70471e-06	-0.565713	4.29681e-09	0.450398	1.77276e-16	-0.13473	0.0714061	52	yes	yes			FYPO:0002511,FYPO:0000151,FYPO:0000708,FYPO:0003066,FYPO:0000348	viable
erg28	SPBC337.09	-1.03354	1.97335e-05	-1.08227	2.23545e-05	-0.241342	1.2212	-0.0487257	3185.5	14	yes	yes			FYPO:0000151	viable									GO:0006696
erg5	SPAC19A8.04	-0.622427	3.38553e-30	-0.755674	5.64734e-35	0.618778	7.80021e-52	-0.133247	0.012957	109	yes	yes			FYPO:0000151	viable									GO:0006696
erv14	SPAC30C2.05	-0.529972	0.00608067	-0.589466	0.0257012	-0.0719433	109.519	-0.0594941	1732.09	23	yes	yes				viable
erv29	SPCC970.06	-0.605709	0.000844906	-0.691154	2.73776e-05	-0.142064	5.32561	-0.0854445	770.979	22	yes	yes				viable
eta2	SPAC31G5.10	-0.259875	0.021736	-0.276124	0.62443	-0.109404	1.82736e-09	-0.0162492	2127.36	190	yes	yes			FYPO:0000022	viable
exo70	SPBC106.20	-0.40667	0.0187197	-0.556045	7.18648e-06	0.0365992	1946.98	-0.149374	2.35603	48	yes	yes			FYPO:0000151	condition-dependent
far11	SPBC27B12.04c	-0.619159	6.1433e-07	-0.595146	0.000206702	-0.0468033	667.352	0.0240135	1139.21	31	yes	yes				viable
fft2	SPCC1235.05c	-0.241086	1.91914	-0.354243	0.00121781	0.082721	17.6908	-0.113157	0.0536875	106	yes	yes			FYPO:0004806,FYPO:0000708	viable
fft3	SPAC25A8.01c	-0.84772	3.02781e-11	-0.908012	6.76656e-12	-0.0125861	947.857	-0.0602923	2668.97	34	yes	yes			FYPO:0005433,FYPO:0002827,FYPO:0006686	condition-dependent
fhl1	SPAC1142.08	-0.386043	0.934827	-0.526621	0.0160814	0.148365	197.373	-0.140578	207.536	40		yes			FYPO:0001043,FYPO:0000303	viable
fhn1	SPBC1685.13	-0.887209	1.75003e-10	-1.0269	7.80206e-12	0.00570503	2723.7	-0.139695	75.4459	32		yes			FYPO:0000031	viable
fkh2	SPBC16G5.15c	-0.49438	0.154558	-0.582866	0.0288308	0.285924	0.00043701	-0.0884864	874.971	40		yes			FYPO:0000681,FYPO:0000303,FYPO:0000584	viable	GO:1900237,GO:0110045
fma1	SPBC3E7.10	-0.554476	4.97949e-08	-0.68964	6.22875e-10	0.0795052	114.269	-0.135165	3.04044	45	yes	yes				viable						GO:0035551
fma2	SPBC14C8.03	-0.278985	0.0712689	-0.48811	4.27429e-08	0.389344	9.61821e-19	-0.209124	1.7323e-06	73	yes	yes				viable						GO:0035551
for3	SPCC895.05	-0.508738	0.000516016	-0.580041	0.000269102	0.221845	0.00890515	-0.0713034	727.464	47	yes	yes	yes		FYPO:0000121	condition-dependent
fsc1	SPAC22H12.05c	-0.800515	1.98917e-10	-0.87583	1.63697e-11	-0.00879419	1310.24	-0.0753149	809.154	36	yes	yes			FYPO:0000580,FYPO:0004806,FYPO:0000708,FYPO:0000121	viable
fus1	SPAC20G4.02c	-0.933414	3.69098e-41	-0.973626	6.41984e-42	0.0305099	3412.42	-0.0402124	2986.55	99	yes	yes			FYPO:0006386,FYPO:0004806,FYPO:0000031	viable	GO:1904600,GO:0000755
gad8	SPCC24B10.07	-0.897191	3.56608e-05	-0.912254	2.99007e-05	-0.0382349	959.327	-0.0150639	2497.3	16	yes	yes			FYPO:0002827,FYPO:0000708,FYPO:0000280	viable	GO:1900237,GO:0031139
gap1	SPBC646.12c	-0.863639	0.0339067	-0.881959	0.115817	-0.23927	10.083	-0.0183199	2042.71	16	yes	yes	yes		FYPO:0006386,FYPO:0006540,FYPO:0006500,FYPO:0003770,FYPO:0006537,FYPO:0000584,FYPO:0000022,FYPO:0006504,FYPO:0000280,FYPO:0000708,FYPO:0006011,FYPO:0000303	viable	GO:1902917,GO:0032005
gas4	SPBC342.03	-1.16665	2.19528e-16	-1.19862	1.69113e-16	0.111831	174.616	-0.0319762	2702.81	32		yes				viable	GO:0034412,GO:0031321						GO:0071970,GO:0034412
gbs1	SPCC825.02	-0.404632	3.05823e-05	-0.601297	7.03078e-14	0.14516	0.0398856	-0.196664	2.86523e-06	76	yes	yes				condition-dependent						GO:0006487,GO:1904380
gga22	SPBC25H2.16c	-0.570111	0.0316042	-0.7365	0.000800241	-0.0432234	601.508	-0.166389	178.454	16	yes	yes				viable
ggt1	SPAC664.09	-0.692497	2.1813e-05	-0.743038	1.85987e-05	-0.138351	107.25	-0.0505406	808.623	22	yes	yes				inviable
ght6	SPCC1235.13	-1.0044	3.52752e-18	-1.11617	1.91338e-17	0.0709952	884.536	-0.111768	1610.08	50		yes			FYPO:0000708,FYPO:0000121	viable
gid1	SPCC1259.12c	-0.375758	0.000220955	-0.375231	0.0218085	0.217983	2.68873e-06	0.000526862	811.897	63	yes	yes				viable							GO:0045721
gid5	SPAC26H5.04	-0.43442	2.11323e-11	-0.381396	7.08527e-06	0.254298	2.86475e-12	0.0530237	0.346248	93	yes	yes				viable							GO:0045721
git3	SPCC1753.02c	-1.10991	1.96383e-16	-1.20395	2.17546e-16	0.58903	1.56193e-12	-0.0940317	1596.62	33		yes			FYPO:0006012,FYPO:0001043,FYPO:0000357,FYPO:0000582,FYPO:0006013,FYPO:0001864	viable	GO:0010515
git5	SPBC32H8.07	-1.17203	1.72762e-16	-1.34671	3.05087e-17	0.535373	2.45243e-12	-0.174682	104.84	32	yes	yes			FYPO:0001043	viable	GO:0010515
glm1	SPAC15F9.01c	-0.466126	0.00525337	-0.471543	0.131246	-0.0237306	1477.56	-0.00541775	909.444	34	yes	yes			FYPO:0000121	viable
gma12	SPCC736.04c	-0.584807	0.052719	-0.618298	0.0357145	-0.0554534	405.492	-0.0334913	3161.49	30		yes				viable						GO:0006493,GO:0006487
gmh4	SPBC8D2.17	-0.47145	0.793154	-0.696937	0.00126757	-0.052582	581.53	-0.225487	552.052	22		yes				viable						GO:0006487
gpa1	SPBC24C6.06	-1.01036	3.37592e-15	-1.22219	5.14135e-16	0.114119	257.202	-0.211827	139.059	32	yes	yes			FYPO:0000583,FYPO:0000708,FYPO:0000280	viable	GO:0031139,GO:0071507					GO:0043409,GO:0071507
gpt1	SPBPJ4664.06	-0.617725	1.0721e-19	-0.732002	1.70062e-23	0.251819	8.02671e-09	-0.114276	35.2918	81	yes	yes			FYPO:0000151	viable						GO:0018279,GO:0006486
gsa1	SPAC3F10.04	-1.07431	0.000105735	-1.05375	0.000205506	-0.329802	0.21698	0.0205626	1126.86	12	yes	yes				condition-dependent		FYPO:0003270
gsf2	SPCC1742.01	-0.35567	0.000203581	-0.416064	2.65476e-06	0.156348	1.52652e-05	-0.0603943	440.165	142		yes	yes			viable
gto1	SPAC1039.11c	-1.11803	2.09903e-76	-1.31166	2.75826e-77	0.0730004	30.9906	-0.193633	0.029765	141	yes	yes	yes			viable							GO:0016052
hac1	SPBC725.04	-0.322221	0.101892	-0.370753	0.0073508	0.0554399	375.926	-0.0485321	920.665	62	yes	yes				viable									GO:0001561
hat1	SPAC139.06	-0.357603	0.00318991	-0.492462	2.83945e-07	0.581477	1.20432e-19	-0.134859	0.317607	58	yes	yes				viable
hbs1	SPBC25B2.01	-0.813117	2.44375e-11	-0.797028	1.37717e-09	-0.105283	7.30904	0.0160885	1743.2	35	yes	yes				viable			GO:0002184
hem25	SPAC823.10c	-1.11085	1.34985e-10	-1.11646	3.15652e-10	-0.123499	58.6907	-0.00561389	1746.9	23	yes	yes			FYPO:0000708	viable
hif2	SPCC1235.09	-0.764627	6.7854e-14	-0.723019	1.15723e-11	0.324706	8.17988e-09	0.0416081	92.0402	43	yes	yes			FYPO:0000708	viable
his1	SPAC25G10.05c	-0.385633	0.0869537	-0.448634	0.00296148	-0.0496371	265.85	-0.0630006	578.568	51		yes			FYPO:0000121	viable
his2	SPBC1711.13	-0.905069	6.72812e-24	-0.985561	2.02679e-24	-0.0409603	544.328	-0.0804916	413.093	55		yes				viable
his4	SPBC418.01c	-0.52074	6.78995e-15	-0.570073	1.2146e-14	0.0886836	45.558	-0.0493335	802.095	73		yes				viable
hmt2	SPBC2G5.06c	-0.914002	1.06753e-13	-0.917584	7.99657e-14	-0.0496014	257.066	-0.00358123	1376.49	40	yes	yes	yes		FYPO:0000151	condition-dependent		FYPO:0000037
hob3	SPBC725.09c	-0.686092	2.263e-06	-0.904623	1.86249e-10	0.213688	0.565883	-0.218532	3.60176	37	yes	yes			FYPO:0004806	viable
hos2	SPAC3G9.07c	-0.671214	5.17698e-15	-0.666531	4.37177e-13	0.258474	1.37163e-08	0.00468226	904.914	55	yes	yes			FYPO:0000051,FYPO:0004376,FYPO:0000584	viable
hrr1	SPCC1739.03	-0.597653	0.118473	-0.681681	0.0144107	-0.1282	97.3804	-0.0840281	2130.36	16	yes	yes	yes			viable
hsp104	SPBC16D10.08c	-0.691213	4.10334e-17	-0.790911	9.59797e-20	-0.0663784	8.89573	-0.0996973	49.9091	65	yes	yes			FYPO:0000151	viable
hsr1	SPAC3H1.11	-0.458583	0.0241004	-0.573758	0.0011692	0.114414	454.33	-0.115175	145.379	29		yes				viable
hta2	SPAC19G12.06c	-0.704338	1.43625e-11	-0.840111	7.90847e-13	0.300987	3.80781e-05	-0.135773	18.4826	38	yes	yes				viable	GO:0045143
hus5	SPAC30D11.13	-1.23534	5.38057e-19	-1.39787	1.89037e-19	0.192435	0.00763613	-0.162529	7.25312	42	yes	yes				condition-dependent						GO:0016925
idp1	SPAC6G10.08	-0.892495	0.0389598	-0.893141	0.0529746	0.0673863	2107.68	-0.000646264	2623.14	10	yes	yes			FYPO:0000708,FYPO:0004806	viable								GO:0006740,GO:0006099
ifs1	SPAC3G6.03c	-1.05204	1.92388e-18	-1.18905	6.9186e-19	0.0314618	3122.34	-0.137008	237.7	38	yes	yes				viable
ilv1	SPBP35G2.07	-1.03489	1.61885e-15	-1.00882	1.03473e-14	0.134574	166.765	0.0260655	418.769	32	yes	yes			FYPO:0000151,FYPO:0000708	viable
ilv5	SPBC56F2.12	-1.07624	1.54919e-16	-1.062	1.78086e-15	0.0429924	1388	0.0142395	413.315	40		yes				viable
iml1	SPBC26H8.04c	-0.733062	2.00712e-08	-0.863123	5.67674e-10	0.253644	0.0257416	-0.130061	259.805	35	yes	yes				viable
inp53	SPAC9G1.10c	-0.401265	1.02556e-06	-0.421135	5.89289e-06	0.139581	0.0583726	-0.0198695	2351.88	95	yes	yes			FYPO:0000151	viable
iph1	SPACUNK4.12c	-0.393271	4.7219e-11	-0.478261	1.02847e-12	0.0722058	107.014	-0.0849904	6.1584	101	yes	yes				viable
isp6	SPAC4A8.04	-1.12368	8.82452e-22	-1.14248	1.99587e-21	-0.0337547	162.809	-0.0187996	1715.41	42	yes	yes			FYPO:0000584,FYPO:0000196,FYPO:0000280,FYPO:0000708	viable	GO:0000747
iss1	SPAC22G7.10	-0.582238	0.0121827	-0.491215	0.16709	-0.00509622	2218.2	0.0910232	90.2393	24	yes	yes			FYPO:0002151	inviable
kex1	SPBC16G5.09	-0.793801	7.77439e-19	-0.813095	1.61549e-17	0.171752	0.077181	-0.0192936	3290.43	57	yes	yes			FYPO:0000022	viable
kms1	SPAC3A11.05c	-0.528976	6.30564e-05	-0.564369	3.16207e-05	0.0489474	2282.96	-0.0353931	840.058	37	yes	yes	yes		FYPO:0003263,FYPO:0004077,FYPO:0000121,FYPO:0003066	viable	GO:0045141
knd1	SPAC1565.07c	-0.516934	3.24573e-05	-0.493342	0.000495925	-0.00508939	2316.25	0.0235921	694.892	38	yes	yes	yes			viable						GO:0045116
ksp1	SPBC16E9.13	-0.373589	0.0155131	-0.319415	10.2693	-0.197645	1.17772e-06	0.0541746	49.5602	60		yes			FYPO:0006012	viable
lag1	SPAC1A6.09c	-0.879946	7.36584e-15	-0.895523	1.06616e-12	0.0381513	3329.24	-0.0155771	1374.57	36	yes	yes			FYPO:0000708	viable									GO:0046513
leo1	SPBC13E7.08c	-0.602718	0.0299764	-0.673849	0.00450036	0.0469582	2222.28	-0.0711307	2120.27	25	yes	yes			FYPO:0006997	viable
lid2	SPBP19A11.06	-0.803064	3.14543e-09	-0.92822	2.77451e-09	0.360327	2.69346e-05	-0.125157	277.59	29	yes	yes	yes		FYPO:0002151	inviable
lkh1	SPAC1D4.11c	-0.283146	0.0497704	-0.446206	2.98524e-07	0.218385	1.057e-07	-0.16306	1.63154e-06	90	yes	yes			FYPO:0000151,FYPO:0000584	viable
lsd90	SPBC16E9.16c	-0.289373	0.622875	-0.418661	1.80122e-05	-0.148992	3.6183e-06	-0.129288	6.22021	110				yes		viable									GO:0042759
ltc1	SPBC20F10.07	-0.490649	8.35724e-14	-0.521888	1.8691e-13	0.195204	1.41119e-07	-0.0312391	942.107	101	yes	yes				viable
lub1	SPBC887.04c	-0.352414	0.0379177	-0.389524	0.111655	0.0580532	1439.36	-0.0371107	1905.95	50	yes	yes				viable
lys1	SPAP7G5.04c	-0.982718	1.36886e-16	-1.00483	4.33202e-16	0.155353	1.83894	-0.0221146	2222.83	41	yes	yes				viable		FYPO:0000039
lys2	SPAC343.16	-0.815647	6.33659e-19	-0.819845	5.49383e-18	0.169087	0.075331	-0.0041975	1876.8	65		yes				viable		FYPO:0000039
lys4	SPBC1105.02c	-1.02062	1.51613e-24	-1.04549	5.79952e-24	0.0750268	655.93	-0.024865	1693.02	59		yes				viable		FYPO:0000039
lys9	SPBC3B8.03	-0.988205	5.41736e-12	-1.00145	1.30961e-11	0.0686431	1088.22	-0.0132466	2453.83	27	yes	yes				viable		FYPO:0000039
maa1	SPBC725.01	-1.1131	7.89436e-21	-1.14906	1.4996e-20	-0.00286334	1848.15	-0.0359598	2238.88	41	yes	yes				condition-dependent		FYPO:0000035
maf1	SPAC31G5.12c	-0.97277	2.25918e-12	-0.981391	9.26911e-12	-0.0384903	1113.37	-0.00862014	2243.94	45	yes	yes			FYPO:0004806,FYPO:0000121	viable
mak1	SPAC1834.08	-0.472452	5.38193e-06	-0.545947	7.78532e-06	-0.277266	1.37613e-07	-0.0734947	514.335	50		yes			FYPO:0000121,FYPO:0001043	viable
mak10	SPBC1861.03	-0.41752	1.02357e-07	-0.520036	2.47652e-09	-0.0946827	0.00647284	-0.102516	66.8779	78	yes	yes			FYPO:0000708,FYPO:0004806,FYPO:0000151	viable
mak3	SPCC74.06	-0.211242	0.691681	-0.287	0.00113573	0.272158	6.7516e-24	-0.0757589	1.53097	154		yes			FYPO:0001043	viable						GO:1900745
mam1	SPBC25B2.02c	-1.00738	3.7511e-46	-1.17463	3.15686e-48	0.0304983	1507.86	-0.167248	18.8585	99		yes			FYPO:0000708,FYPO:0000031	viable	GO:0000747
mam2	SPAC11H11.04	-0.866465	0.000720764	-0.930941	0.000355526	0.228964	62.1886	-0.0644766	2248.43	13		yes			FYPO:0000569,FYPO:0000031,FYPO:0001141	viable	GO:0031139,GO:0062038					GO:0062038
mam3	SPAP11E10.02c	-1.20414	9.72023e-75	-1.30681	2.45529e-73	0.00407391	1797	-0.102664	251.887	135		yes	yes		FYPO:0006010,FYPO:0000357,FYPO:0000708,FYPO:0000580,FYPO:0000031	viable	GO:0000747
mam4	SPAC10F6.12c	-0.90014	2.1819e-15	-1.0406	1.78751e-16	-0.0740206	47.6251	-0.140456	110.044	37	yes	yes			FYPO:0000569,FYPO:0000303,FYPO:0000121	viable	GO:0071432
map1	SPAC11E3.06	-0.883669	1.03535e-09	-1.11238	7.10002e-10	0.113607	37.9955	-0.228707	29.4058	28	yes	yes			FYPO:0000583,FYPO:0004175,FYPO:0004174	viable	GO:0010514
map2	SPCC1795.06	-0.901016	2.94548e-07	-0.940228	3.7263e-05	-0.125389	47.8527	-0.0392123	2268.76	21				yes	FYPO:0000708,FYPO:0000031	viable	GO:0031142,GO:0010514,GO:0032005,GO:0062038					GO:0062038
map3	SPAC3F10.10c	-1.02593	1.5198e-12	-1.2961	1.67097e-13	-0.0717171	139.265	-0.270171	1.18482	27		yes			FYPO:0004565,FYPO:0000302,FYPO:0000280,FYPO:0004174	viable	GO:0071507,GO:0051446					GO:0071507
map4	SPBC21D10.06c	-1.21425	2.14192e-78	-1.35585	1.72699e-79	0.0922076	4.91981	-0.141603	5.76747	141		yes	yes		FYPO:0002521,FYPO:0001867,FYPO:0000584,FYPO:0000022,FYPO:0000708	viable	GO:0000747,GO:0000755
mcp2	SPCC1682.08c	-0.539926	1.3097e-09	-0.563162	5.14477e-09	-0.0231494	802.512	-0.0232369	2518.81	55		yes				viable
mde10	SPAC17A5.04c	-0.393068	0.00158281	-0.372165	0.0131924	-0.00515503	954.309	0.0209035	3252.7	49		yes	yes		FYPO:0000121	viable	GO:0030476
mde7	SPCC320.07c	-0.745619	3.07338e-14	-0.837885	2.3524e-15	0.0431531	3372.52	-0.0922667	611.494	49	yes	yes				viable
mei2	SPAC27D7.03c	-1.02239	2.46677e-51	-1.28075	2.41954e-54	-0.00230823	1939.3	-0.258362	0.000145698	102		yes			FYPO:0000708,FYPO:0000357,FYPO:0006010,FYPO:0000583,FYPO:0000031,FYPO:0000581,FYPO:0002044,FYPO:0006014	viable	GO:0110046,GO:0051446,GO:1905191
mei3	SPBC119.04	-1.02691	3.12767e-13	-1.02829	2.06871e-12	-0.0421129	361.526	-0.00137995	542.973	42				yes	FYPO:0003372,FYPO:0006014,FYPO:0000151,FYPO:0000583,FYPO:0002959,FYPO:0000357	viable	GO:0110046
mei4	SPBC32H8.11	-1.1895	2.58433e-21	-1.31512	1.92796e-21	0.0165631	3327.98	-0.125618	449.743	41		yes			FYPO:0003372,FYPO:0003181,FYPO:0000303,FYPO:0002959,FYPO:0000583,FYPO:0004630	viable	GO:0110046,GO:0010673,GO:0110044,GO:0010672
met1	SPCC1739.06c	-0.702901	0.000230321	-0.661095	0.0382889	0.188124	62.2385	0.0418066	153.259	22		yes				viable
met10	SPCC584.01c	-0.989513	4.93602e-22	-0.977064	2.4432e-21	0.126283	14.7027	0.012449	956.653	47		yes				viable
met8	SPAC4D7.06c	-0.865049	1.02248e-10	-0.857402	3.79454e-09	0.193977	2.58552	0.007647	1432.48	27		yes				viable		FYPO:0000040,FYPO:0000037
meu10	SPCC1223.12c	-1.08176	7.28434e-56	-1.29681	2.12245e-58	-0.125254	3.96384e-05	-0.215042	0.0346077	108		yes			FYPO:0000708,FYPO:0000587,FYPO:0000151,FYPO:0004806	viable	GO:0030476
meu14	SPBC1347.03	-0.597761	0.060881	-0.662276	0.0365639	0.0249996	2130.71	-0.0645152	1510.1	15		yes	yes		FYPO:0000225,FYPO:0000196,FYPO:0001914,FYPO:0000121,FYPO:0000583,FYPO:0004806,FYPO:0000151,FYPO:0000051	viable	GO:0031322
meu17	SPBC14C8.05c	-0.754935	5.35315e-17	-0.911046	1.3513e-18	-0.0630974	109.379	-0.15611	19.6053	52		yes			FYPO:0000151	viable							GO:0005980	GO:0005980
meu26	SPAC6B12.16	-1.1655	6.24664e-25	-1.32907	2.4048e-24	0.0234184	3213.62	-0.163569	167.57	49		yes			FYPO:0000051,FYPO:0000151	viable
meu31	SPAC1A6.06c	-0.461687	0.00539981	-0.493679	0.00210831	0.02076	3337.69	-0.0319922	3276.42	34				yes		viable
mfr1	SPBC1198.12	-1.10218	5.56492e-23	-1.25627	2.96911e-23	0.070101	348.574	-0.154086	98.1496	46	yes	yes			FYPO:0003138,FYPO:0005412,FYPO:0003611,FYPO:0002151,FYPO:0001914,FYPO:0002221,FYPO:0003066,FYPO:0000587,FYPO:0000584,FYPO:0002773	viable	GO:0051446,GO:1905191,GO:0075296
mga2	SPAC26H5.05	-0.654415	0.00188342	-0.752326	4.18434e-05	-0.0505576	383.107	-0.0979112	1441.64	24	yes	yes				viable
mid2	SPAPYUG7.03c	-0.835563	6.92756e-05	-0.857879	5.54317e-05	-0.000401309	1971.88	-0.0223162	1844.63	22	yes	yes			FYPO:0006015	viable
mkh1	SPAC1F3.02c	-0.610445	1.82401e-20	-0.647532	1.25847e-17	0.325031	3.44655e-15	-0.0370871	1654.91	93		yes			FYPO:0000708	viable						GO:0000196
moe1	SPAC637.07	-0.723432	0.000164499	-0.846417	1.5115e-05	-0.0703789	632.86	-0.122985	1933.76	21	yes	yes	yes		FYPO:0004806,FYPO:0006010,FYPO:0000708,FYPO:0003066	viable			GO:0001732
mok12	SPBC32H8.13c	-0.360752	1.6507e-10	-0.385309	4.46747e-09	-0.00308028	979.412	-0.0245573	2121.09	158		yes	yes		FYPO:0000175,FYPO:0002151,FYPO:0003066,FYPO:0000583,FYPO:0007494,FYPO:0007493	viable	GO:0070591						GO:0070600
mok13	SPBC16D10.05	-0.977718	8.80695e-103	-1.11107	8.58539e-109	0.00496685	1563.41	-0.133352	0.00610246	210		yes	yes		FYPO:0000175,FYPO:0005132,FYPO:0007493,FYPO:0007494	viable	GO:0070591						GO:0070600
mon2	SPAC23D3.13c	-0.289293	1.96396e-05	-0.320024	0.000937926	0.203195	6.27691e-11	-0.0307308	1783.82	126	yes	yes				viable
mph1	SPBC106.01	-0.664061	0.00472464	-0.712187	0.0050325	-0.209582	17.6835	-0.0481267	3029.43	18	yes	yes			FYPO:0000678,FYPO:0000151,FYPO:0002091	viable	GO:1990813,GO:0007127
mpr1	SPBC725.02	-0.797327	0.00834581	-1.03366	0.000308261	0.301549	0.555266	-0.236336	271.814	12		yes				viable						GO:1900745
mrc1	SPAC694.06c	-0.35192	0.0504111	-0.389642	0.0169019	0.0917124	158.083	-0.0377216	1721.85	73	yes	yes			FYPO:0000584,FYPO:0003081,FYPO:0000708,FYPO:0002827	viable
msh2	SPBC19G7.01c	-0.733106	5.32863e-06	-0.810909	3.56791e-07	-0.0453226	439.678	-0.0778037	970.384	28	yes	yes			FYPO:0000151	viable	GO:0007534
msh6	SPCC285.16c	-0.327264	0.0349592	-0.389769	0.00084623	0.02162	2983.44	-0.062505	523.702	100	yes	yes				viable
mst2	SPAC17G8.13c	-0.501839	1.18799e-07	-0.543501	6.51596e-07	-0.0455105	389.752	-0.0416619	1110.86	43	yes	yes				viable
mug1	SPCC11E10.03	-0.406183	0.0374906	-0.354154	0.424216	0.185543	0.551812	0.0520289	1431.31	42	yes	yes			FYPO:0001894,FYPO:0003066,FYPO:0000927	viable	GO:0030989
mug123	SPCC16C4.17	-0.979167	8.17327e-05	-0.987002	0.000340911	-0.0945979	118.86	-0.00783529	1323.34	15				yes	FYPO:0000121,FYPO:0003139	viable
mug130	SPAC8F11.05c	-0.547986	0.000409053	-0.526318	0.0135856	0.0108137	3182.32	0.0216684	366.235	25				yes		viable
mug136	SPBC4C3.08	-0.357345	0.000185391	-0.462853	2.6318e-05	-0.015071	1664.04	-0.105508	203.562	50	yes	yes				viable						GO:0006493,GO:0006487
mug184	SPBC1773.09c	-0.688665	6.34196e-08	-0.675328	2.20704e-06	0.14215	41.9585	0.013337	630.674	30	yes	yes			FYPO:0000708,FYPO:0003066,FYPO:0000348	viable
mug28	SPAC343.07	-0.862861	1.82553e-09	-0.861763	6.3795e-08	0.0168409	2468.15	0.00109816	1549.63	31					FYPO:0004930,FYPO:0004925,FYPO:0000346,FYPO:0000581,FYPO:0004933,FYPO:0000225,FYPO:0000121	viable
mug60	SPBC28E12.02	-0.898616	1.81738e-09	-0.91456	3.22911e-09	-0.0564768	814.506	-0.0159445	3095.32	27	yes	yes			FYPO:0000121	viable
mug62	SPAC22F3.04	-1.06899	1.19112e-41	-1.21686	2.25196e-41	0.0817541	243.415	-0.147867	10.6099	81	yes	yes			FYPO:0000121	viable
mug70	SPAC24C9.05c	-0.413339	0.20407	-0.517564	0.000192302	-0.130333	0.222435	-0.104225	8.14599	51		yes	yes			viable
mug72	SPCC1902.02	-0.887216	4.78275e-22	-0.937948	5.68557e-21	-0.0187156	425.319	-0.0507318	2881.18	59		yes				viable
mug97	SPBC146.11c	-1.17514	1.0193e-16	-1.22377	7.48777e-17	0.0920327	173.765	-0.0486283	2869.16	33				yes	FYPO:0000348,FYPO:0003066	viable
N/A	SPAC3H5.09c	-0.270274	3.35034e-18	-0.44022	1.40756e-44	0.362415	4.0165e-105	-0.169946	2.55575e-36	363	yes	yes				viable
N/A	SPAC18B11.11	-0.439778	2.48015e-24	-0.6838	7.95654e-38	0.244899	7.95657e-19	-0.244022	9.24082e-15	148	yes	yes	yes			inviable
N/A	SPBC16H5.12c	-0.331401	6.41978e-14	-0.474996	1.6629e-23	0.263719	6.08238e-27	-0.143595	9.16614e-09	177		yes	yes		FYPO:0006012	viable
N/A	SPCC14G10.04	-0.650593	2.32031e-30	-0.845885	3.61544e-39	0.587851	3.51004e-56	-0.195292	2.58086e-08	138		yes			FYPO:0000121	viable
N/A	SPBC1604.12	-0.691528	7.69361e-33	-0.842429	6.38138e-36	0.244498	3.04274e-13	-0.150901	0.00231497	102				yes	FYPO:0000151	viable
N/A	SPBC16H5.08c	-0.872662	4.29248e-37	-1.08671	1.52856e-42	0.226935	5.58045e-08	-0.214051	0.00493072	91	yes	yes			FYPO:0006010	viable					GO:0042254
N/A	SPCC16C4.10	-0.681363	1.17643e-06	-1.03527	1.11726e-10	0.275593	0.0763031	-0.353905	0.0161607	25	yes	yes			FYPO:0000031	viable								GO:0009051
N/A	SPAC7D4.12c	-0.308511	0.00538636	-0.43509	8.35447e-08	0.193979	2.03721e-05	-0.126579	0.0566929	81		yes				viable
N/A	SPAC1327.01c	-0.360454	0.0018865	-0.270781	25.3207	-0.060558	42.598	0.0896729	0.105233	72		yes				viable
N/A	SPCC18.17c	-0.516335	0.00252618	-0.756535	1.04464e-06	0.476375	6.04095e-10	-0.240199	0.130094	39	yes	yes	yes		FYPO:0004806	viable
N/A	SPBC14F5.10c	-0.532591	1.35038e-10	-0.442448	0.000139948	0.0906099	333.226	0.0901429	0.222961	48	yes	yes	yes			viable
N/A	SPCC320.03	-0.263788	4.29765	-0.368515	0.00142752	0.186899	2.96806e-06	-0.104727	0.364267	88		yes			FYPO:0000121,FYPO:0006011,FYPO:0000151	viable
N/A	SPBC3E7.04c	-0.873167	3.70491e-22	-1.05781	1.52295e-24	-0.0215645	1123.98	-0.184646	8.60981	59	yes	yes	yes		FYPO:0000708	unknown
N/A	SPBC1604.03c	-1.2569	3.95214e-28	-1.2123	1.38242e-25	0.111991	39.9759	0.0446041	15.6142	61		yes	yes			viable
N/A	SPAC105.02c	-0.524863	2.29933e-06	-0.641194	4.81706e-08	0.0863808	352.019	-0.116332	50.0319	40	yes	yes			FYPO:0000051	viable
N/A	SPBP19A11.02c	-0.441542	0.000994866	-0.406733	0.203002	0.0234261	3110.91	0.0348083	50.8935	59						viable
N/A	SPCC1235.18	-0.289381	0.800087	-0.368986	0.0295541	0.0940081	32.7848	-0.0796049	65.8515	69						unknown
N/A	SPAC694.02	-0.589166	1.24746e-31	-0.66941	8.46475e-35	0.211382	2.17353e-14	-0.0802437	68.8887	128	yes	yes	yes			viable
N/A	SPAC4C5.03	-0.698746	3.4437e-06	-0.598468	0.00499656	-0.216704	0.0193423	0.100278	69.8833	25		yes	yes			viable
N/A	SPAC17A2.02c	-0.505467	0.000185139	-0.628572	6.94745e-06	0.11503	55.9479	-0.123105	129.287	30	yes	yes				viable
N/A	SPBP23A10.11c	-0.3549	0.681209	-0.431137	0.00686058	0.181075	0.00164977	-0.076237	178.745	85		yes				viable							GO:0071970
N/A	SPCC1259.08	-0.375482	0.000245663	-0.47078	6.11969e-06	0.341622	3.32579e-12	-0.0952975	182.833	77		yes	yes			viable
N/A	SPAC30D11.14c	-0.377021	0.089878	-0.44534	0.010027	-0.0492095	238.005	-0.0683189	305.651	51	yes	yes	yes			viable
N/A	SPAC15A10.06	-0.439847	0.0293221	-0.401369	3.7885	0.310707	0.00399715	0.0384782	469.295	32	yes	yes				viable
N/A	SPAC4F10.16c	-0.263276	0.0785735	-0.302858	0.00394718	0.0118006	2500.37	-0.0395812	525.648	139	yes	yes				viable
N/A	SPAC10F6.14c	-0.552721	0.045253	-0.670859	0.00183989	-0.389073	0.000334552	-0.118138	529.915	21	yes	yes	yes			viable
N/A	SPBC16D10.01c	-0.613914	0.374371	-0.768961	0.0440175	0.0379905	1735.11	-0.155047	576.841	11		yes				viable					GO:0000027
N/A	SPAC56F8.02	-0.709124	1.88584e-16	-0.695742	9.35894e-14	0.0410441	2595.03	0.0133813	581.82	64	yes	yes			FYPO:0006015,FYPO:0000121	viable
N/A	SPAC31A2.10	-0.426879	0.0460052	-0.416216	0.208141	0.0132968	2949.21	0.0106633	1080.03	38		yes				viable
N/A	SPBC530.11c	-0.593087	5.28746e-06	-0.654798	1.5119e-08	-0.165071	0.415119	-0.0617106	1104.86	40		yes				viable
N/A	SPBPB7E8.01	-0.349251	0.00882509	-0.365489	0.010759	0.0814584	81.3413	-0.0162384	1205.9	97				yes		viable
N/A	SPCC1672.11c	-0.580799	7.26704e-15	-0.627723	2.41703e-16	0.0846831	104.887	-0.0469231	1229.81	82	yes	yes				viable
N/A	SPBC2G2.17c	-0.350495	0.00185647	-0.391391	0.0155193	0.000537192	2046.78	-0.0408959	1349.25	62		yes				viable							GO:0000272
N/A	SPBC530.08	-0.646547	0.000248082	-0.637313	0.00487303	-0.171015	4.83113	0.00923362	1534.01	22		yes				viable
N/A	SPAC27E2.03c	-0.737651	0.110848	-0.837801	0.0407149	0.292813	15.7491	-0.10015	1747.31	10	yes	yes			FYPO:0000708	viable
N/A	SPAC22F8.05	-0.90028	4.49078e-29	-0.916939	1.61794e-27	-0.020369	222.676	-0.0166594	1881.64	68		yes				viable							GO:0070413,GO:0005992
N/A	SPAC20H4.09	-0.430619	0.0174349	-0.391663	0.395723	-0.00235564	1892.83	0.0389561	1967.26	36	yes	yes	yes		FYPO:0000708	viable
N/A	SPAC732.02c	-0.840371	2.85699e-05	-0.846205	0.00041625	-0.0779486	344.679	-0.00583337	2137.09	19	yes	yes				viable							GO:0006006,GO:0006000
N/A	SPAC1805.10	-1.02547	1.10386e-12	-1.05668	1.62106e-12	0.114878	391.611	-0.0312129	2530.32	27				yes		viable
N/A	SPAC12B10.01c	-0.351366	2.45609e-06	-0.385203	8.80493e-06	0.115373	0.244321	-0.0338369	2729.87	106	yes	yes			FYPO:0006012	viable
N/A	SPAC17G8.06c	-1.02178	1.1619e-15	-1.06021	3.24484e-16	0.129164	195.479	-0.0384263	2869.55	36		yes				viable		FYPO:0007990,FYPO:0000635,FYPO:0007991
N/A	SPAC27E2.01	-0.653423	0.000399825	-0.693634	0.00630052	-0.194521	0.318555	-0.0402104	2974.51	24		yes			FYPO:0000121	viable		FYPO:0000035
N/A	SPAC23H3.11c	-0.519302	5.62039e-14	-0.530436	1.2818e-11	0.0400699	1953.11	-0.0111344	3088.03	72		yes			FYPO:0000022,FYPO:0006014	viable							GO:0006078
N/A	SPAC2H10.04	-0.648486	6.87924e-17	-0.659765	1.84245e-15	-0.0959131	0.0486692	-0.0112791	3233.94	74						unknown
N/A	SPBC609.01	-1.15225	5.4477e-64	-1.2001	8.08825e-63	0.0853133	177.896	-0.0478422	3401.67	117	yes	yes	yes		FYPO:0002151	inviable
naa30	SPBC15D4.06	-0.438269	0.0332924	-0.497817	0.0074057	-0.0795155	87.7062	-0.0595489	1101.62	32	yes	yes			FYPO:0000708	viable
ndk1	SPAC806.07	-0.440482	0.00400085	-0.395772	1.03564	0.20334	1.07156	0.0447093	330.627	28	yes	yes				viable
nem2	SPBC902.03	-0.635362	0.0344312	-0.830114	0.000949691	0.0683329	1088.85	-0.194752	14.4664	15	yes	yes			FYPO:0000151	viable									GO:0071072
neo1	SPAC6C3.06c	-1.09042	9.27105e-49	-1.18918	1.24671e-48	0.0964742	3.62348	-0.0987544	226.411	100	yes	yes			FYPO:0004806,FYPO:0000583,FYPO:0000708,FYPO:0001914	viable
not3	SPAC1B3.05	-0.366663	0.000295109	-0.481165	3.79999e-08	0.167822	0.00814829	-0.114502	0.0570264	79	yes	yes			FYPO:0004806,FYPO:0007391	viable
npg1	SPBC17D1.07c	-0.85577	1.25462e-30	-0.962039	9.71901e-33	-0.0307274	275.626	-0.10627	308.512	75	yes	yes			FYPO:0000121,FYPO:0001914,FYPO:0003066,FYPO:0002150,FYPO:0006010,FYPO:0000581,FYPO:0004806	viable	GO:0032120
npp106	SPCC1739.14	-0.593855	0.000115974	-0.615354	0.00723219	0.123585	1072.78	-0.0214986	3201.86	28	yes	yes				viable
nrm1	SPBC16A3.07c	-0.474538	0.000307826	-0.485378	0.000942105	-0.080689	96.5765	-0.0108397	2134.95	53		yes			FYPO:0000031,FYPO:0000708	viable
nrp1	SPAC17H9.04c	-0.299831	0.0348823	-0.25815	17.903	-0.104027	0.133301	0.0416814	2.99392	86	yes	yes			FYPO:0003573	viable
nte1	SPCC4B3.04c	-0.416009	5.20645e-11	-0.425204	2.13693e-10	-0.0476523	6.23128	-0.00919555	2273.8	128	yes	yes				viable									GO:0034638
nto1	SPBC17D11.04c	-0.463767	4.90104e-05	-0.548595	8.13116e-07	0.00424741	1541.28	-0.0848281	265.558	48	yes	yes				viable
ntp1	SPBC660.07	-0.917536	4.62376e-21	-0.893312	1.16041e-18	0.0309264	1990.43	0.0242233	384.444	48	yes	yes			FYPO:0000581,FYPO:0002684,FYPO:0000121,FYPO:0006012	viable	GO:0030437						GO:0005993,GO:0070413,GO:0005992
nup132	SPAC1805.04	-0.754109	2.0847e-05	-0.754088	5.73484e-05	0.184454	76.7612	2.1496e-05	1884.24	21	yes	yes			FYPO:0000151	viable
nxt3	SPBP8B7.11	-0.617134	0.0124515	-0.83887	0.000300357	0.229159	3.05595	-0.221736	260.731	18	yes	yes				viable
oca3	SPBC15C4.01c	-0.766262	0.00140097	-0.813497	0.00142594	0.255047	6.18489	-0.0472348	3182.76	16	yes	yes			FYPO:0000151,FYPO:0000121	viable
oca8	SPCC16A11.10c	-0.853558	0.0169144	-0.773137	0.15363	0.251462	17.9237	0.0804204	611.212	13	yes	yes				viable									GO:0006696
oga1	SPBC16A3.08c	-0.465383	0.00420201	-0.581293	2.90189e-05	0.0198247	2091.41	-0.11591	102.921	37		yes				viable			GO:0043555
osh42	SPBC354.07c	-0.35844	1.57361	-0.442682	0.0276063	0.203282	0.0579085	-0.0842426	27.6234	43	yes	yes				viable									GO:0006629
pab2	SPBC16E9.12c	-0.723277	2.99776e-06	-0.638535	0.000905309	0.231298	0.486832	0.0847416	51.1264	26	yes	yes			FYPO:0000121,FYPO:0002173	viable	GO:0007129
pabp	SPAC57A7.04c	-0.799786	0.0450792	-0.881876	0.0415619	0.0689731	2002.25	-0.0820899	1143.76	10	yes	yes				viable
pan1	SPAC25G10.09c	-0.482231	7.19149e-08	-0.610993	2.20426e-11	0.0886223	37.539	-0.128761	0.00493353	85	yes	yes				viable
pan2	SPAC22G7.04	-0.438854	3.4653e-08	-0.682793	1.6037e-18	0.259137	2.51602e-08	-0.243938	3.61008e-05	76	yes	yes				viable
pan3	SPAC1B1.04c	-0.288687	10.7429	-0.440529	0.00314243	0.260991	3.15874e-07	-0.151842	5.59437	70	yes	yes			FYPO:0007391	viable
pck1	SPAC17G8.14c	-0.361814	0.0474884	-0.513207	0.000563673	0.145251	271.557	-0.151393	71.8365	32	yes	yes				viable							GO:0090334
pck2	SPBC12D12.04c	-0.897353	3.44503e-24	-0.92883	1.36064e-23	0.103825	287.601	-0.0314765	1117.26	59	yes	yes				viable							GO:0090334,GO:0070610
pcs60	SPCC1827.03c	-0.407533	1.48787e-06	-0.58596	4.9969e-13	0.080435	25.954	-0.178427	0.0001324	80	yes	yes				viable									GO:0006631
pdc202	SPAC13A11.06	-0.595842	1.34388e-18	-0.65013	7.34712e-17	-0.00983844	764.84	-0.0542879	944.577	80		yes				viable								GO:0019655
pdi3	SPBC3D6.13c	-0.59906	1.62305e-07	-0.544776	2.00022e-05	0.0753719	2024.83	0.0542838	350.787	37		yes			FYPO:0000708	viable
pdr16	SPCC23B6.04c	-0.673164	1.239e-17	-0.730024	7.96249e-18	-0.0706928	8.63033	-0.0568595	743.018	70		yes			FYPO:0000708,FYPO:0000022	viable
pdt1	SPAC27F1.08	-1.00169	6.54495e-36	-1.1439	2.35315e-37	0.0873163	31.2552	-0.142218	43.7778	76	yes	yes				viable
pek1	SPBC543.07	-0.54366	0.000796629	-0.422325	2.36524	0.25526	0.944932	0.121335	105.272	25	yes	yes			FYPO:0000708	viable						GO:0000196
pet1	SPAC22F8.04	-0.301383	0.0791368	-0.452893	9.07951e-07	-0.0702949	26.5795	-0.151509	0.0488085	67	yes	yes	yes			viable
pfd1	SPBC1D7.01	-0.36949	0.257786	-0.561515	0.00926183	0.171571	16.4286	-0.192025	5.12663	28	yes	yes				viable
pho7	SPBC27B12.11c	-0.222496	62.8328	-0.439509	6.31658e-07	0.249264	1.97975e-10	-0.217013	2.70724e-07	99		yes				viable
phx1	SPAC32A11.03c	-0.432545	1.97014e-07	-0.472703	7.72302e-07	0.0432739	1646.78	-0.0401582	2825.45	82		yes			FYPO:0000151,FYPO:0000584,FYPO:0002173	viable							GO:2001172	GO:2001172
pil1	SPCC736.15	-0.352769	0.00887375	-0.431199	6.1331e-05	-0.118821	0.0637353	-0.0784296	61.1125	85		yes			FYPO:0000121	viable
pil2	SPAC3C7.02c	-0.86326	5.9726e-21	-0.926142	1.61421e-18	0.0379801	2024.67	-0.0628823	2778.64	74		yes				viable
pka1	SPBC106.10	-0.406763	0.846951	-0.622659	0.00115251	0.299648	0.0059932	-0.215897	2.07432	28	yes	yes			FYPO:0001043,FYPO:0000587,FYPO:0000708,FYPO:0000588,FYPO:0000582,FYPO:0001864,FYPO:0000581	viable	GO:0010515		GO:2000766				GO:0045721
plb1	SPAC1A6.04c	-1.33795	4.15948e-95	-1.39955	1.52909e-92	0.217386	2.62636e-16	-0.0615974	3275.87	166	yes	yes			FYPO:0001043	viable									GO:0046475
pma2	SPCC1020.01c	-1.11863	1.77147e-36	-1.20454	3.35866e-36	0.0207741	1138.84	-0.0859134	542.487	86		yes				viable
pmc1	SPAPB2B4.04c	-0.241657	0.112899	-0.288983	0.00913107	0.187773	3.67282e-15	-0.0473259	164.546	187	yes	yes				viable
pmk1	SPBC119.08	-0.708632	4.80255e-13	-0.729062	4.41969e-12	0.363146	1.34855e-10	-0.0204296	1823.87	55	yes	yes			FYPO:0000303,FYPO:0000708	viable						GO:0000196
pof15	SPAPB1A10.14	-0.475552	0.0865347	-0.548525	0.0267243	-0.0572898	777.86	-0.0729728	2716.4	27		yes				viable						GO:0032446
pom1	SPAC2F7.03c	-0.404744	0.000261083	-0.454604	0.000317642	0.0312138	2767.9	-0.0498606	1997.2	68	yes	yes			FYPO:0000708,FYPO:0000121,FYPO:0006772	viable						GO:1903138
pom152	SPBC29A10.07	-0.314945	0.00150999	-0.300378	0.36977	-0.0381259	119.78	0.014567	194.748	96		yes				viable
pop2	SPAC4D7.03	-0.805724	2.31031e-23	-0.870082	5.57928e-22	0.0427595	1037.19	-0.064358	2212.48	73	yes	yes			FYPO:0000708,FYPO:0000121,FYPO:0000280	viable
ppa2	SPBC16H5.07c	-0.692972	4.70321e-09	-0.983446	8.22104e-14	0.259154	0.00307174	-0.290474	0.0216463	33	yes	yes			FYPO:0001043	viable	GO:1990813,GO:0010515
ppa3	SPAC22H10.04	-0.634928	0.00144151	-0.60172	0.00859332	-0.219028	0.256035	0.0332078	2801.91	20	yes	yes			FYPO:0000151	viable
ppb1	SPBP4H10.04	-0.793151	0.0133934	-0.761753	0.421308	-0.211445	1.7687	0.0313981	933.762	14	yes	yes			FYPO:0000280,FYPO:0000708	viable
ppk38	SPCP1E11.02	-0.24721	0.583795	-0.361861	0.000220141	0.233371	2.79026e-13	-0.114652	0.241839	110	yes	yes				viable
ppm1	SPBP8B7.08c	-0.656977	2.79094e-10	-0.736634	7.30544e-11	0.0373365	1311.01	-0.0796574	445.372	37	yes	yes				viable
ppn1	SPCC74.02c	-0.588337	0.00148897	-0.470985	0.525954	0.129188	137.513	0.117352	17.2492	23	yes	yes	yes		FYPO:0000708,FYPO:0000031	viable
prm1	SPAP7G5.03	-1.02289	2.54058e-14	-0.994984	2.57805e-13	0.0397987	2120.41	0.0279072	594.289	37		yes			FYPO:0000584,FYPO:0000303,FYPO:0000357,FYPO:0006014,FYPO:0000031,FYPO:0004806	viable	GO:0032220
pro1	SPAC821.11	-1.07681	5.98351e-10	-1.08625	3.30353e-10	0.431558	4.33114e-05	-0.00944401	1851.19	24	yes	yes				viable
pro2	SPAC17H9.13c	-1.0331	3.37815e-05	-1.06247	2.28273e-05	0.502632	0.000340448	-0.0293638	2977.46	14	yes	yes				viable		FYPO:0000035
prr1	SPAC8C9.14	-0.805545	5.16627e-19	-0.971774	8.81485e-21	0.19214	0.200194	-0.166229	11.4423	56		yes			FYPO:0000708,FYPO:0000280,FYPO:0000151	viable	GO:1900237
psh3	SPBC409.20c	-0.800532	1.03389e-12	-0.881154	6.61097e-15	0.076898	563.306	-0.0806225	403.062	43		yes			FYPO:0000121	viable
psi1	SPCC830.07c	-0.583108	6.21231e-05	-0.696137	1.55492e-06	-0.353718	2.12086e-08	-0.113029	463.375	30	yes	yes				viable			GO:0002183
psp3	SPAC1006.01	-0.790672	5.63959e-13	-0.87735	1.01159e-12	-0.0583848	326.838	-0.0866774	430.425	35	yes	yes				viable
ptc2	SPCC1223.11	-0.337809	0.0757833	-0.563625	1.79036e-07	0.0839905	83.4286	-0.225817	7.41188e-05	56	yes	yes				viable
ptc3	SPAC2G11.07c	-0.57115	1.46507e-07	-0.6632	8.38449e-12	0.398338	2.1584e-15	-0.0920503	22.0327	60	yes	yes			FYPO:0000121,FYPO:0004806	viable						GO:1903753
ptf2	SPBC16G5.13	-0.325039	13.3144	-0.569819	0.0417927	-0.0900709	71.7357	-0.24478	0.620123	19				yes		viable
puf1	SPBC56F2.08c	-0.0473924	99.8621	-0.31457	0.000380231	0.262325	8.35613e-16	-0.267177	1.7824e-21	135		yes				viable
puf4	SPAC6G9.14	-0.347453	0.0469734	-0.312761	13.3125	0.0319988	3025.75	0.0346918	273.756	43		yes			FYPO:0000708	viable
pus1	SPCC126.03	-0.565916	7.9455e-07	-0.665961	3.1285e-07	0.105382	414.069	-0.100045	252.795	34	yes	yes				viable				GO:0031119
put2	SPBC24C6.04	-0.370322	0.249564	-0.534961	1.96442e-09	-0.123668	0.000379428	-0.164639	6.14625e-05	83	yes	yes			FYPO:0004806	viable
pvg1	SPAC8F11.10c	-0.3683	0.00388862	-0.628966	4.07459e-17	-0.219365	4.35345e-14	-0.260666	1.26883e-11	86						viable							GO:0051072
rad17	SPAC14C4.13	-0.597163	0.00297076	-0.73597	2.73452e-05	-0.0220428	1622.37	-0.138806	141.752	23	yes	yes			FYPO:0002711,FYPO:0002485,FYPO:0003179	viable
rad2	SPAC3G6.06c	-0.703906	0.00319131	-0.92326	7.29566e-06	0.0847279	3278.4	-0.219354	37.4685	18	yes	yes				viable
rad3	SPBC216.05	-0.509951	0.000415316	-0.616816	1.24583e-06	0.000665218	1863.51	-0.106865	386.629	39	yes	yes			FYPO:0006372,FYPO:0000151,FYPO:0003538,FYPO:0004610	viable	GO:0033315,GO:0051598,GO:1904514
raf1	SPCC613.12c	-0.742451	0.00170036	-0.949105	5.22502e-05	0.104412	673.328	-0.206653	20.1467	15		yes	yes		FYPO:0000708,FYPO:0002827,FYPO:0000151	viable	GO:0045141
ral2	SPBC21.05c	-1.16772	1.73714e-37	-1.42593	1.77062e-39	0.119547	1.29277	-0.258212	0.0220384	71		yes			FYPO:0000280,FYPO:0000708	viable	GO:0032005,GO:0031137
ras1	SPAC17H9.09c	-1.20591	5.36657e-18	-1.61867	4.04856e-19	0.370509	3.14359e-10	-0.412759	0.0500731	34	yes	yes			FYPO:0001141,FYPO:0000280,FYPO:0000569,FYPO:0000708	viable	GO:0062038,GO:0000747,GO:1902917,GO:0031137,GO:0032005,GO:0031139					GO:0062038
rav1	SPBC1105.10	-0.5716	0.0271173	-0.541628	1.29094	-0.047687	532.871	0.0299719	120.011	36	yes	yes			FYPO:0000708,FYPO:0004806	viable
rav2	SPBC3H7.12	-0.898844	5.11327e-05	-0.922745	4.26389e-06	-0.185029	21.303	-0.0239006	1846.79	17	yes	yes			FYPO:0000708	viable
rcd1	SPAC29B12.06c	-0.31432	0.04523	-0.294602	10.3735	0.364392	6.30327e-12	0.0197181	129.915	51	yes	yes			FYPO:0000303,FYPO:0000708,FYPO:0000280,FYPO:0007391	viable	GO:0007129
rdp1	SPAC6F12.09	-0.702211	0.0134885	-0.874783	0.000169724	-0.134188	55.0452	-0.172572	725.852	15		yes	yes		FYPO:0004806,FYPO:0000121	viable
rds1	SPAC343.12	-0.519827	0.0394432	-0.474385	1.68172	-0.0989435	236.256	0.0454424	711.036	28		yes	yes			viable
rec10	SPAC25G10.04c	-0.383967	0.0122305	-0.509606	2.80774e-05	0.0285762	2990.18	-0.125639	42.3254	40		yes			FYPO:0003181,FYPO:0002151,FYPO:0002485,FYPO:0003179,FYPO:0004058,FYPO:0000151,FYPO:0000678,FYPO:0004806	viable	GO:0007131,GO:0042138
rec11	SPCC4E9.01c	-0.464416	5.8059e-10	-0.502842	1.11529e-08	0.0129899	2447.76	-0.0384255	1624.84	68	yes	yes			FYPO:0002485,FYPO:0003179,FYPO:0003181,FYPO:0000151,FYPO:0000678	viable	GO:0031619,GO:0010789,GO:0030999,GO:0051177
rec12	SPAC17A5.11	-0.574438	1.73182e-07	-0.671031	2.32122e-07	0.120255	119.764	-0.0965932	768.06	36	yes	yes			FYPO:0004159,FYPO:0000581,FYPO:0000485,FYPO:0006014,FYPO:0006013,FYPO:0000151,FYPO:0000678,FYPO:0003066,FYPO:0002485,FYPO:0003179,FYPO:0000913,FYPO:0002151,FYPO:0003181,FYPO:0000357,FYPO:0003177,FYPO:0003025	viable	GO:0000706,GO:0007131,GO:0042138,GO:0031619
rec14	SPBC32F12.02	-0.818405	5.70772e-09	-0.901952	1.04233e-10	0.376887	2.33492e-06	-0.083547	371.592	30	yes	yes			FYPO:0000584,FYPO:0000151	viable
rec15	SPBC1711.14	-0.671945	1.21089e-05	-0.805133	1.28679e-06	0.0400424	1248.41	-0.133188	147.841	22				yes	FYPO:0003179	viable	GO:0007131
rec7	SPCC1753.03c	-0.632448	9.41252e-28	-0.723763	1.50775e-28	0.0167507	2585.3	-0.091315	4.35756	95	yes	yes			FYPO:0000581,FYPO:0000681,FYPO:0000678,FYPO:0000151,FYPO:0000708,FYPO:0002485,FYPO:0000348	viable	GO:0031619,GO:0007131
rec8	SPBC29A10.14	-0.812596	5.6028e-19	-0.865945	4.09784e-20	0.0225868	2517.39	-0.0533485	1064.75	51	yes	yes			FYPO:0000151,FYPO:0005433,FYPO:0000197,FYPO:0003604,FYPO:0003181,FYPO:0002151,FYPO:0002890,FYPO:0002485,FYPO:0003179,FYPO:0003182	viable	GO:0010789,GO:0007129,GO:0051455,GO:1990813
red1	SPAC1006.03c	-0.525741	0.0122926	-0.587947	0.025379	0.257589	0.102048	-0.0622057	1064.71	27	yes	yes	yes		FYPO:0002173,FYPO:0000584,FYPO:0000708	viable
rep1	SPBC2D10.06	-0.735397	1.51023e-08	-0.779324	3.35744e-08	0.0036961	2006.81	-0.0439272	2217.45	35		yes			FYPO:0003066,FYPO:0000584,FYPO:0006975,FYPO:0000581,FYPO:0002044,FYPO:0003372	viable	GO:0010672
res2	SPAC22F3.09c	-1.05398	3.28193e-13	-1.06032	1.3491e-12	0.0660993	1416.23	-0.00633297	927.587	31		yes			FYPO:0006975,FYPO:0004630,FYPO:0003031,FYPO:0003066,FYPO:0000625,FYPO:0002711,FYPO:0002044	viable	GO:0051445
rga6	SPBC354.13	-0.387773	0.0854567	-0.418242	0.0493084	0.15692	8.37384	-0.0304683	2440.09	60		yes			FYPO:0000151	viable
rgf2	SPAC1006.06	-0.944403	1.43846e-15	-1.06626	7.66879e-17	-0.145091	1.16089	-0.121857	655.091	39	yes	yes			FYPO:0000121,FYPO:0000280,FYPO:0000175	viable
rgs1	SPAC22F3.12c	-0.90909	4.61582e-06	-1.02454	8.88902e-07	0.136815	237.407	-0.115455	1277.47	19		yes			FYPO:0005791,FYPO:0000708,FYPO:0000587,FYPO:0006505,FYPO:0004581,FYPO:0000280,FYPO:0003770	viable	GO:0090029,GO:0071507					GO:0071507
rho2	SPAC16.01	-0.428395	3.3116e-06	-0.398717	0.0046916	0.388523	2.54997e-15	0.0296785	64.19	59	yes	yes				viable							GO:0070610
rho3	SPAC23C4.08	-0.38654	5.23955e-07	-0.462318	9.4432e-08	0.596947	2.07462e-31	-0.075778	128.769	72	yes	yes				condition-dependent
rik1	SPCC11E10.08	-0.66317	2.07146e-05	-0.794553	3.69991e-06	0.114615	167.179	-0.131383	716.805	23	yes	yes	yes		FYPO:0003066,FYPO:0002890,FYPO:0000172,FYPO:0000348,FYPO:0000584,FYPO:0004806,FYPO:0002827,FYPO:0000581,FYPO:0000580	viable	GO:0045141
rlc1	SPAC926.03	-0.839291	0.00961779	-0.881084	0.00442537	0.0684251	3283.47	-0.0417926	3161.47	16	yes	yes			FYPO:0000708	condition-dependent
rnc1	SPCC757.09c	-0.803906	1.60242e-17	-0.904601	1.08801e-20	0.264568	3.97382e-06	-0.100695	967.609	52	yes	yes				viable			GO:0061158			GO:1903753,GO:1903138
rog1	SPAC4A8.10	-0.741539	8.47186e-20	-0.770783	4.49108e-20	0.217402	0.000318435	-0.0292439	3398.6	58		yes			FYPO:0000121	viable									GO:0044242
rpl1502	SPAC1783.08c	-0.620177	0.316858	-0.810828	0.00946335	0.058668	2257.87	-0.190651	350.566	14	yes	yes				viable			GO:0002181
rpl22	SPAC11E3.15	-0.659413	0.000235962	-0.869205	2.75757e-06	0.436676	0.000108122	-0.209792	8.50754	19	yes	yes				viable			GO:0002181
rpl26	SPBC29B5.03c	-0.34698	0.0360779	-0.426938	0.00195884	0.296093	3.77989e-07	-0.0799583	59.1735	54	yes	yes			FYPO:0000151	viable			GO:0002181		GO:0042273
rpn10	SPAC637.10c	-0.877992	9.89398e-07	-0.889065	2.1003e-06	0.427528	4.96312e-06	-0.0110732	2892.35	27	yes	yes			FYPO:0002827	viable
rps001	SPBC685.06	-0.501956	0.00226333	-0.638414	1.07906e-05	0.0822605	86.4402	-0.136459	59.3111	41	yes	yes				viable			GO:0002181		GO:0000028,GO:0042274
rps101	SPAC13G6.02c	-0.378419	0.285462	-0.552971	0.000147615	0.182822	0.460635	-0.174551	0.0239237	36	yes	yes			FYPO:0000708	viable			GO:0002181		GO:0042254
rps1102	SPAC144.11	-0.681804	6.16526e-09	-0.838009	2.01521e-13	0.163483	6.47786	-0.156205	4.51	42	yes	yes			FYPO:0006012	viable			GO:0002181		GO:0042254
rps1201	SPCC962.04	-0.496412	0.464469	-0.734245	0.000373272	0.267732	0.113038	-0.237833	2.49926	21	yes	yes				viable			GO:0002181
rps1501	SPCC1393.03	-0.981945	0.00546382	-1.25271	0.000539912	0.135144	230.249	-0.270766	55.6677	10	yes	yes				viable			GO:0002181		GO:0000028
rps1502	SPAC1071.07c	-0.759554	0.713876	-1.07048	0.0142692	0.160999	751.06	-0.310926	71.4989	9	yes	yes				viable			GO:0002181		GO:0000028
rps1602	SPAC664.04c	-0.415315	0.645904	-0.612836	0.00035234	0.12597	71.2698	-0.19752	0.587605	27	yes	yes				viable			GO:0002181		GO:0000462
rps1702	SPCC24B10.09	-0.581382	1.72597	-0.806406	0.00782395	0.0421388	2568.49	-0.225023	42.3207	14	yes	yes			FYPO:0000151	viable			GO:0002182		GO:0042254
rps1801	SPBC16D10.11c	-0.375307	10.2623	-0.497025	0.0311531	0.247767	0.00671785	-0.121718	11.1071	41	yes	yes			FYPO:0000708	viable			GO:0002181		GO:0042254
rps2401	SPAC17G6.06	-0.271236	5.72284	-0.473639	0.0188503	0.291558	3.74013e-05	-0.202403	0.0211091	41	yes	yes				viable			GO:0002182		GO:0006364
rps2601	SPAC806.03c	-0.305708	1.43234	-0.489519	0.00537195	0.211284	5.88042	-0.183811	0.0145488	36	yes	yes				viable			GO:0002181		GO:0042254
rps402	SPBC21B10.10	-0.409833	0.101357	-0.583303	8.54897e-05	0.193564	0.407015	-0.17347	0.299164	38	yes	yes				viable			GO:0002181
rps403	SPAC959.07	-0.443676	0.12684	-0.59503	6.2805e-05	0.065906	1567.2	-0.151354	3.59144	34	yes	yes				viable			GO:0002181
rps5	SPAC8C9.08	-1.01312	0.00325006	-1.02266	0.00407835	0.285465	9.35378	-0.00954037	2444.65	10	yes	yes				viable			GO:0002181		GO:0000028
rps502	SPAC328.10c	-0.571097	1.26169	-1.08	9.16105e-05	0.213803	8.66975	-0.508899	0.493557	13	yes	yes				viable			GO:0002181		GO:0000028
rps601	SPAC13G6.07c	-0.594571	0.00272482	-0.897797	1.56969e-06	0.221023	1.0802	-0.303226	2.07234	27	yes	yes				viable			GO:0002181		GO:0042254
rps801	SPAC2C4.16c	-0.879671	0.00149451	-0.861129	0.00290157	0.0738284	2972.19	0.0185419	1169.66	14	yes	yes				viable			GO:0002182		GO:0000462
rps802	SPAC521.05	-0.775649	1.51894e-08	-0.965281	3.24078e-13	0.16302	7.05039	-0.189633	35.1213	33	yes	yes				viable			GO:0002182		GO:0000462
rps901	SPAC24H6.07	-0.922729	0.000175948	-0.989346	4.34084e-05	0.104326	468.101	-0.0666167	2439.53	14	yes	yes				viable			GO:0045903,GO:0002181		GO:0042254
rsn1	SPBC354.08c	-0.564763	7.99824e-18	-0.567005	4.88616e-17	0.030092	2059.29	-0.0022419	1926.25	104	yes	yes				viable
rst2	SPAC6F12.02	-0.773886	1.43455e-25	-0.841106	4.82653e-24	0.183745	0.000238464	-0.0672202	1134.29	75		yes			FYPO:0000583,FYPO:0000280	viable	GO:1900237,GO:0010514
rsv2	SPBC1105.14	-0.6144	9.95481e-14	-0.648627	7.00177e-13	-0.368818	7.69288e-17	-0.034227	2849.45	58		yes			FYPO:0005123	viable	GO:0010672
rtf2	SPAC1D4.09c	-0.633772	0.00108118	-0.701341	0.00506548	0.131443	229.982	-0.0675692	1027.21	22	yes	yes	yes		FYPO:0004806,FYPO:0006014	viable	GO:0071171
sbh1	SPBC2G2.03c	-0.743597	0.00384854	-0.839077	0.000298939	0.218314	115.838	-0.0954792	1604.76	16	yes	yes				viable
scd1	SPAC16E8.09	-1.21957	4.94038e-28	-1.27357	4.63309e-27	0.313436	9.37378e-08	-0.0539999	2740.37	52		yes			FYPO:0000708,FYPO:0000280,FYPO:0000151	viable	GO:0031137,GO:1902917
scd2	SPAC22H10.07	-1.16048	2.3927e-12	-1.3083	1.15047e-12	0.00793073	2482.6	-0.147818	249.551	28	yes	yes			FYPO:0000708,FYPO:0000280,FYPO:0000151	viable	GO:1902917,GO:0031137
scr1	SPBC1D7.02c	-0.495789	0.00557027	-0.569953	0.00216547	-0.104293	36.4644	-0.0741638	1659.4	38		yes				viable
scs3	SPBC543.08	-0.417065	0.049206	-0.561066	0.00217748	-0.0579504	942.188	-0.144001	564.993	26	yes	yes			FYPO:0002151	viable									GO:0008654
scw1	SPCC16C4.07	-0.717436	2.43641e-13	-1.00948	9.70958e-23	0.600731	2.13043e-28	-0.292045	4.1109e-06	78	yes	yes				viable
sdg1	SPAC12B10.02c	-1.20555	1.61176e-11	-1.22783	5.41612e-11	0.0908876	532.64	-0.0222719	2540.74	24		yes				inviable
sea3	SPAC11E3.05	-0.435295	1.31948e-08	-0.482973	1.75856e-08	0.136413	20.3217	-0.0476788	3197.32	111	yes	yes				viable
sec71	SPAC4D7.01c	-0.481869	1.57691e-13	-0.575949	1.69177e-15	-0.00430684	593.456	-0.09408	33.5969	94	yes	yes				viable
sec72	SPAC30.01c	-0.604872	0.0259442	-0.711804	4.0805e-05	-0.265112	0.201709	-0.106931	317.249	26	yes	yes				viable
sen1	SPAC6G9.10c	-0.408883	2.02531e-06	-0.552189	5.72663e-11	0.108956	8.98158	-0.143305	1.73442	77	yes	yes				viable
ser2	SPBC3H7.07c	-0.889029	3.11876e-09	-0.999417	5.63692e-10	-0.00598956	2158.43	-0.110389	1170.63	24	yes	yes				viable
ser3	SPCC364.07	-0.956088	1.2528e-05	-0.98416	6.63485e-06	-0.277327	0.0466858	-0.0280718	1809.63	16	yes	yes			FYPO:0000151	viable
set3	SPAC22E12.11c	-0.533404	1.91639e-09	-0.616658	1.97024e-11	0.176534	0.165287	-0.0832541	649.203	66	yes	yes				viable
sey1	SPAC222.14c	-0.548639	1.34069	-0.67803	0.015769	-0.0751778	57.59	-0.12939	803.999	19		yes			FYPO:0000708	viable
sfb3	SPBC4.03c	-0.775453	0.0453985	-0.927059	0.00453008	0.0105087	3272.85	-0.151606	1016.22	14	yes	yes				inviable
sfp1	SPAC16.05c	-0.779151	8.66897e-06	-0.854447	3.827e-06	0.156643	49.2987	-0.0752954	3005.42	26	yes	yes				viable
sgf73	SPCC126.04c	-0.529202	0.357236	-0.627568	0.0333975	0.221979	2.54565	-0.0983662	1039.22	22	yes	yes				viable
sgo2	SPAC15A10.15	-0.341181	0.174138	-0.466557	0.0202962	0.172096	4.38079	-0.125376	306.348	41	yes	yes			FYPO:0004159,FYPO:0000678,FYPO:0000583,FYPO:0004393	viable	GO:0045143
shd1	SPAC16E8.01	-0.322257	1.97919	-0.437874	0.0017257	0.0130392	1601.1	-0.115617	18.2774	61		yes			FYPO:0000151	viable
shk1	SPBC1604.14c	-0.713129	0.151947	-0.863346	0.002432	0.593676	3.21956e-05	-0.150217	332.07	15	yes	yes			FYPO:0002150,FYPO:0000708	inviable	GO:0062038					GO:0062038
sif2	SPCC16C4.01	-0.582497	1.15075e-09	-0.696816	5.31257e-12	0.218483	0.119529	-0.114319	37.9571	48	yes	yes				viable
sif3	SPAC12G12.15	-0.579945	6.68534e-06	-0.71156	2.55156e-09	0.262682	0.000382612	-0.131615	18.5059	39	yes	yes				viable
sin1	SPAPYUG7.02c	-0.716292	1.34215e-18	-0.841679	7.57985e-22	-0.0642566	1.74882	-0.125387	0.571435	95	yes	yes			FYPO:0006014,FYPO:0002827,FYPO:0000280,FYPO:0000708	viable	GO:0031139					GO:0038066
sir1	SPAC10F6.01c	-0.821215	3.77508e-29	-0.81002	9.58335e-26	0.125363	8.90704	0.0111946	89.0024	80		yes				viable
ski2	SPCC550.03c	-0.308213	0.0387761	-0.429956	6.66494e-07	0.249167	1.73056e-09	-0.121743	0.0629481	76	yes	yes				viable
ski3	SPCC1919.05	-0.25303	28.0211	-0.378267	0.00196108	0.222091	4.50657e-06	-0.125236	0.443992	79	yes	yes			FYPO:0004806,FYPO:0000121	viable
sks2	SPBC1709.05	-1.01178	0.00157712	-0.977935	0.00488497	0.0738083	909.32	0.033847	747.218	11	yes	yes			FYPO:0004806,FYPO:0000151	viable					GO:0042254
snf22	SPCC1620.14c	-0.390876	0.00118226	-0.521047	1.0609e-07	0.265642	2.42871e-07	-0.130171	0.366056	76	yes	yes			FYPO:0006355	viable
snt1	SPAC22E12.19	-0.463285	9.92593e-06	-0.519417	4.71808e-05	0.158943	0.158438	-0.0561322	1721.37	74	yes	yes			FYPO:0004806	viable
snt2	SPAC3H1.12c	-0.357255	0.0509937	-0.424313	0.00184175	0.145227	0.448861	-0.067058	404.458	73		yes			FYPO:0004806,FYPO:0006014	viable
sol1	SPBC30B4.04c	-0.318843	0.0424885	-0.417568	4.25795e-05	0.342927	8.38419e-15	-0.0987245	48.2574	68	yes	yes				viable
spk1	SPAC31G5.09c	-0.962654	4.12873e-38	-1.3164	8.91066e-44	-0.0358766	177.304	-0.353748	3.20969e-07	84	yes	yes			FYPO:0000708,FYPO:0000280,FYPO:0000583	viable	GO:0071507					GO:0071507
spn5	SPAC24C9.15c	-0.448556	0.000474211	-0.446173	0.0149284	-0.0403171	542.77	0.00238304	1498.3	42		yes	yes		FYPO:0001914,FYPO:0006015,FYPO:0006773	viable	GO:0070583
spn6	SPCC188.12	-0.655092	0.0287139	-0.654782	0.00758364	-0.120984	180.315	0.000309979	3365.19	17		yes			FYPO:0001914,FYPO:0003066,FYPO:0006773	viable	GO:0070583
spn7	SPBC19F8.01c	-0.393126	0.00129853	-0.41883	0.0149494	-0.0190604	491.18	-0.0257041	2878.32	51		yes	yes		FYPO:0003066,FYPO:0006773	viable	GO:0070583
spo15	SPAC1F3.06c	-0.99089	9.58426e-35	-1.05537	2.75083e-34	0.0572726	1545.8	-0.0644839	2221.53	78				yes	FYPO:0000151,FYPO:0000121,FYPO:0003542,FYPO:0000583	viable	GO:0031322
spo3	SPAC607.10	-0.862067	4.42316e-12	-0.922464	2.26366e-10	0.0941382	441.365	-0.0603969	2986.57	45				yes	FYPO:0001914,FYPO:0000121,FYPO:0000708,FYPO:0000583,FYPO:0000346,FYPO:0000151	viable	GO:0032120
spo4	SPBC21C3.18	-1.00198	1.8597e-17	-1.22557	8.49007e-20	0.0418991	3209.12	-0.223587	17.9069	38	yes	yes			FYPO:0004806,FYPO:0000151,FYPO:0000121,FYPO:0001914,FYPO:0000708,FYPO:0002221,FYPO:0000583	viable	GO:0007135,GO:0031322
spo5	SPBC29A10.02	-0.957319	2.49688e-27	-0.998635	4.18763e-25	-0.00979705	776.298	-0.0413168	2393.94	67	yes	yes	yes		FYPO:0000051,FYPO:0003139,FYPO:0000583,FYPO:0002150,FYPO:0003066,FYPO:0001914,FYPO:0002489	viable	GO:0007127,GO:0031322,GO:0007135,GO:0030437
spo6	SPBC1778.04	-0.969757	1.06556e-11	-1.28141	1.97077e-13	-0.0495899	563.545	-0.311657	0.817196	27	yes	yes			FYPO:0000151,FYPO:0000583	viable	GO:0030437,GO:0007135
spo7	SPAC6G9.04	-1.00225	1.26616e-26	-1.03744	9.25621e-27	0.0205011	2814.06	-0.0351895	2416.86	61	yes	yes			FYPO:0000583,FYPO:0003542,FYPO:0000151,FYPO:0003139	viable	GO:0032120,GO:0070583,GO:0031322
spo9	SPBC36.06c	-0.725132	0.00416753	-0.824285	0.0013879	0.212576	60.0374	-0.0991529	827.808	13	yes	yes			FYPO:0000121,FYPO:0000151	condition-dependent									GO:0006696,GO:0033384,GO:0033386,GO:0045337
spt7	SPBC25H2.11c	-0.566181	0.0016491	-0.669815	3.03256e-05	0.0707807	1246.75	-0.103634	359.511	27	yes	yes			FYPO:0000708	viable
srm1	SPBC12C2.07c	-0.347886	0.270404	-0.426741	0.0060046	0.143497	40.8822	-0.0788554	682.638	52	yes	yes			FYPO:0001914,FYPO:0000583,FYPO:0004806	viable
srs2	SPAC4H3.05	-0.462002	0.0472731	-0.511288	0.0577808	-0.0516326	210.122	-0.0492862	1080.45	37		yes				viable
srw1	SPAC144.13c	-1.01998	1.5606e-25	-1.20673	7.93903e-27	0.0753062	117.142	-0.186752	64.6507	51	yes	yes			FYPO:0000280,FYPO:0000581	viable
ssa1	SPAC13G7.02c	-0.761448	4.91589e-26	-0.830173	2.89519e-27	-0.0243282	325.089	-0.0687254	1600.63	76	yes	yes				viable
ssz1	SPAC57A7.12	-0.561474	5.14682e-07	-0.69516	1.87942e-08	0.425158	1.65711e-14	-0.133686	73.4384	49	yes	yes			FYPO:0000708,FYPO:0000151	viable			GO:0002181
ste11	SPBC32C12.02	-0.913286	2.77836e-26	-1.24085	2.00507e-29	0.0192604	1464.18	-0.327564	0.000181401	61		yes	yes		FYPO:0000280,FYPO:0000708,FYPO:0000583	condition-dependent	GO:1900237,GO:0010514
ste20	SPBC12C2.02c	-0.683708	7.00038e-05	-0.696847	0.000448227	-0.0627879	63.5629	-0.0131393	1912.21	30	yes	yes			FYPO:0002827,FYPO:0000280,FYPO:0000708	viable
ste24	SPAC3H1.05	-0.46764	0.000924578	-0.531349	0.000293932	-0.123671	0.0959169	-0.0637094	2127.43	53	yes	yes			FYPO:0000121,FYPO:0000708	viable
ste4	SPAC1565.04c	-1.01305	1.34142e-20	-1.22508	5.51232e-23	-0.0107459	1365.99	-0.212029	3.93908	43		yes			FYPO:0000583,FYPO:0000280,FYPO:0000708	viable	GO:0071507					GO:0071507
ste6	SPCC1442.01	-1.00099	3.2663e-25	-1.11074	1.66943e-25	-0.0391514	202.681	-0.109747	2262.12	51	yes	yes			FYPO:0000280,FYPO:0000708	viable	GO:0062038,GO:0000747					GO:0062038
ste7	SPAC23E2.03c	-1.03103	6.9521e-26	-1.25391	1.50656e-27	0.0700326	503.96	-0.222877	15.132	52				yes	FYPO:0000280,FYPO:0000708,FYPO:0000583	viable	GO:0051447,GO:0031139
sua1	SPBC27.08c	-0.892994	2.86354e-18	-0.824122	3.09968e-14	0.000940378	2277.35	0.0688715	110.724	53	yes	yes				viable		FYPO:0000040,FYPO:0000037
sum2	SPBC800.09	-0.630952	2.55557e-11	-0.739104	1.34103e-12	0.211439	0.020732	-0.108152	70.497	58	yes	yes				viable			GO:1904689
svf1	SPCC584.11c	-0.883606	1.06841e-05	-0.992992	6.34602e-06	0.062612	1869.86	-0.109386	1590.47	16		yes				viable
swi1	SPBC216.06c	-0.584556	0.000858861	-0.728204	3.87353e-05	-0.0378147	835.542	-0.143648	34.9156	30	yes	yes				viable	GO:0007534
swi2	SPAC1142.03c	-0.470921	2.56382e-08	-0.523412	1.7834e-07	0.0733572	117.451	-0.0524911	1628.53	77	yes	yes			FYPO:0001821,FYPO:0000121,FYPO:0000708	viable	GO:0007534
swi5	SPBC409.03	-0.760324	0.000732792	-0.976506	4.81551e-06	0.0558058	1606.64	-0.216181	93.3399	17	yes	yes			FYPO:0001821,FYPO:0000678,FYPO:0000708	viable	GO:0010772,GO:0000708,GO:0007533,GO:0000709,GO:0007534
swi6	SPAC664.01c	-0.736174	0.000474291	-0.848712	0.000425227	0.0283467	2706.39	-0.112539	1671.36	17	yes	yes	yes		FYPO:0004806,FYPO:0000156,FYPO:0000581,FYPO:0002827,FYPO:0000151,FYPO:0003066,FYPO:0007391,FYPO:0004212,FYPO:0003182,FYPO:0000022	viable	GO:0007534,GO:1990813,GO:0007533
syj1	SPBC2G2.02	-0.36484	9.94881e-05	-0.36007	0.00416232	0.304609	3.2815e-14	0.00476966	747.59	93	yes	yes				viable									GO:0046488,GO:0036092
syo2	SPBC1703.03c	-0.445871	0.0479646	-0.638238	8.48748e-05	0.236167	0.155276	-0.192366	0.165311	27	yes	yes				viable					GO:0042273
tal1	SPCC1020.06c	-0.588053	0.111362	-0.696549	0.00853914	-0.264494	1.03476	-0.108495	1199.6	14	yes	yes				viable								GO:0009052
tas3	SPBC83.03c	-0.818072	0.063743	-0.942068	0.027486	-0.0746111	1431.97	-0.123996	1833.67	9	yes	yes	yes		FYPO:0000151	viable
tea2	SPBC1604.20c	-0.379557	0.0398904	-0.50029	0.000154726	-0.0195107	366.303	-0.120732	53.9502	51	yes	yes			FYPO:0000708,FYPO:0000121	viable
tea4	SPBC1706.01	-0.338769	0.0138799	-0.353156	0.0183389	0.0861364	66.8048	-0.014387	2933.18	81	yes	yes			FYPO:0004806,FYPO:0006010	viable
tef103	SPBC839.15c	-0.376182	4.18712e-06	-0.465749	1.67798e-08	-0.0441998	46.0566	-0.0895675	120.352	111	yes	yes				viable			GO:0002182
tfs1	SPAC20H4.03c	-0.790717	0.000170746	-0.962114	1.67319e-05	-0.040434	1397.06	-0.171397	187.696	16	yes	yes				viable
tht1	SPAC13C5.03	-0.631106	6.09738e-12	-0.666628	6.38944e-11	0.0222042	2317.28	-0.0355228	1341.21	42		yes			FYPO:0000151	viable	GO:0000742
tht2	SPAC23C4.07	-0.675794	0.0466691	-0.782978	0.00215386	-0.12699	223.156	-0.107184	383.014	14				yes	FYPO:0000121,FYPO:0003179,FYPO:0002485,FYPO:0000708,FYPO:0000151	viable	GO:0000742
tit1	SPAC343.15	-0.182826	60.488	-0.431362	9.34435e-05	0.553828	4.01548e-20	-0.248537	3.19948e-05	45	yes	yes				viable				GO:0006400
tma20	SPBC31F10.12	-0.498525	0.000193386	-0.725498	3.35018e-08	0.254666	0.00736046	-0.226973	0.103726	31	yes	yes				viable			GO:0001731		GO:0042254
tor1	SPBC30D10.10c	-1.00043	1.89639e-33	-1.05153	4.32556e-33	-0.0615205	9.55221	-0.0511052	3132.23	76	yes	yes			FYPO:0000583,FYPO:0000280,FYPO:0000708,FYPO:0004343,FYPO:0002827	viable	GO:1900237
tpp1	SPAC19G12.15c	-0.778655	0.000351818	-0.783728	0.000434938	-0.173732	19.8914	-0.00507328	1812.19	16		yes			FYPO:0000583,FYPO:0001914	viable							GO:0005992,GO:0070413,GO:0005993,GO:0005991
tps1	SPAC328.03	-0.955213	8.71181e-10	-0.997084	6.64399e-09	-0.160817	0.438705	-0.041871	2375.98	31		yes			FYPO:0002151	viable	GO:0030437						GO:0005993,GO:0070413,GO:0005992
tra1	SPBP16F5.03c	-0.490555	6.26994e-16	-0.558007	1.686e-21	0.127192	0.0410136	-0.067452	156.038	141	yes	yes				viable
trk2	SPAC1639.02c	-0.341262	0.0127765	-0.381435	0.0252855	-0.129398	0.00345725	-0.0401732	1566.11	66		yes			FYPO:0004806,FYPO:0000708	viable
trp663	SPCC663.14c	-0.599503	1.67907e-11	-0.624268	1.486e-10	0.0508082	559.256	-0.0247651	2504.78	57		yes			FYPO:0006012	viable
trs401	SPBC25H2.15	-0.922045	0.00577021	-0.931585	0.011165	0.342237	5.81028	-0.00954037	2444.65	10	yes	yes			FYPO:0000031	viable					GO:0030490
tsc1	SPAC22F3.13	-0.359658	3.14043e-08	-0.614905	4.58321e-19	0.228662	1.23699e-10	-0.255247	2.78405e-10	101	yes	yes	yes		FYPO:0000280,FYPO:0000303,FYPO:0000022,FYPO:0001141	viable
tsc2	SPAC630.13c	-0.527259	2.34337e-25	-0.768919	4.22598e-39	0.201289	3.1662e-11	-0.241661	1.11537e-10	129	yes	yes	yes		FYPO:0004806,FYPO:0006012,FYPO:0000280,FYPO:0000121,FYPO:0000708,FYPO:0000303	viable
uba42	SPAC2G11.10c	-0.262656	0.490248	-0.461318	4.18892e-06	0.391657	2.36654e-14	-0.198662	2.58125e-05	56	yes	yes				viable				GO:0002143		GO:0032447
ubp14	SPBC6B1.06c	-0.892223	7.72448e-20	-0.897519	1.79897e-17	0.143681	0.982399	-0.00529697	2193.96	46	yes	yes				viable
ubp15	SPBC713.02c	-0.43528	0.757512	-0.532051	0.0222625	-0.178877	0.476251	-0.0967708	161.223	24	yes	yes				viable						GO:0035871,GO:0070536
ubp3	SPBP8B7.21	-0.324194	0.161442	-0.442244	2.17484e-05	0.227406	0.000170415	-0.11805	0.605648	59	yes	yes				viable
ubp4	SPBC18H10.08c	-0.648943	1.57086e-05	-0.664552	0.000253687	-0.0696916	176.712	-0.0156088	2670.46	29	yes	yes				viable						GO:0071108,GO:0035871
ubx2	SPAC2C4.15c	-0.424069	0.0426298	-0.484721	0.0019574	-0.17796	0.651374	-0.0606523	757.186	37	yes	yes				viable
ubx3	SPAC343.09	-1.05707	4.01932e-06	-1.11361	4.06173e-06	-0.106837	66.7075	-0.0565482	3148.22	15	yes	yes			FYPO:0000348,FYPO:0003066	viable
uck2	SPAC1399.04c	-0.327376	78.6576	-0.612121	0.00876907	-0.210392	1.32774	-0.284745	0.183681	21	yes	yes				viable
ufd1	SPBC16A3.09c	-0.780431	0.0249286	-0.777674	0.105584	-0.293627	0.455025	0.0027574	2774.27	14	yes	yes				inviable
uge1	SPBC365.14c	-0.799332	2.11814e-08	-1.09627	2.35831e-11	-0.0731553	48.2537	-0.296935	10.2953	32	yes	yes			FYPO:0000357,FYPO:0000708	viable						GO:0042125	GO:0006012
upf1	SPAC16C9.06c	-0.186772	58.6086	-0.327676	0.00038735	0.0436382	465.761	-0.140904	3.53232e-05	105	yes	yes				viable
urm1	SPCC548.04	-0.36299	0.328117	-0.64705	2.64221e-06	0.518387	6.84055e-12	-0.28406	0.00018362	30	yes	yes				unknown				GO:0002143		GO:0032447
vac8	SPBC354.14c	-1.04278	0.0517374	-1.14722	0.0145227	-0.530275	0.608777	-0.104437	2139.57	8	yes	yes			FYPO:0000151	viable
vgl1	SPCC550.14	-0.323839	1.04504e-07	-0.242468	20.245	0.0966532	4.90091	0.0813712	4.97692e-05	136	yes	yes				viable
vht1	SPAC1B3.16c	-1.17544	3.46637e-37	-1.16901	1.12561e-35	-0.0185296	680.232	0.00642835	183.55	80		yes				condition-dependent
vps1	SPAC767.01c	-1.16288	5.99332e-38	-1.32705	1.68949e-38	0.134172	0.0125623	-0.164171	6.59184	70	yes	yes			FYPO:0000151	viable
vps66	SPAC1783.02c	-0.994446	0.0141991	-0.973883	0.0274099	0.19777	238.977	0.0205626	1362.34	9	yes	yes			FYPO:0000121	viable									GO:0019432
wdr44	SPAC3H5.08c	-0.258906	0.13017	-0.400486	7.21247e-08	0.352336	4.04368e-24	-0.14158	6.77732e-06	125	yes	yes				viable
wdr7	SPBC16H5.13	-0.576153	3.52471e-14	-0.627214	2.50582e-12	-0.110722	0.00755702	-0.0510617	2542.33	74	yes	yes	yes		FYPO:0000708	viable
wdr83	SPBC713.05	-0.772463	3.45157e-07	-0.773272	7.3687e-07	0.0100796	2649.73	-0.000809281	2366.76	26	yes	yes	yes		FYPO:0004806,FYPO:0000121	viable
wis2	SPAC1B3.03c	-0.784966	0.0102623	-0.89291	0.00095546	-0.214219	9.44562	-0.107943	777.718	14	yes	yes				condition-dependent
wsp1	SPAC4F10.15c	-0.935177	4.58401e-07	-0.924301	7.4147e-07	-0.0244173	1173.09	0.0108752	1629.25	19	yes	yes			FYPO:0000708	condition-dependent
ymc1	SPAC4G9.20c	-0.544054	0.119959	-0.633209	0.0332627	0.0610548	2614.05	-0.0891547	426.909	21	yes	yes			FYPO:0000151	viable
ypa2	SPAC1782.05	-1.0386	5.55409e-12	-1.03355	8.6049e-12	0.31945	0.000731176	0.00505239	1129.85	31	yes	yes			FYPO:0000151	viable
zfs1	SPBC1718.07c	-0.726421	6.01403e-15	-0.737014	6.23433e-14	0.281331	1.3526e-06	-0.0105928	2382.59	49	yes	yes			FYPO:0000151,FYPO:0000708,FYPO:0000303,FYPO:0000584	viable	GO:0031139,GO:0110044,GO:0031138
zip2	SPCC126.09	-0.250699	2.88671	-0.425121	0.000928564	0.0193036	2840.15	-0.174423	0.00531676	60	yes	yes				viable
zrt1	SPBC16D10.06	-1.04642	1.80953e-06	-1.02585	5.25672e-06	0.506976	0.000259255	0.0205626	889.92	16	yes	yes			FYPO:0000151	viable
