# Supplementary material for: Genome-wide quantification of contributions to sexual fitness identifies genes required for spore viability and health in fission yeast
Source: PLoS Genet. 2022 Oct 27;18(10):e1010462. doi: 10.1371/journal.pgen.1010462 (PMC9668190; doi:10.1371/journal.pgen.1010462)
Supplement: S2 Table — describes the results of three pairs of experiments conducted on different days. As a result, each mutant has a set of paired wild type data. Pooling the wild type data from different days does not result in a change in the result (Fisher’s Exact Test; plb1Δ, p = 0.7926; alg9Δ, p = 0.165; atg11Δ, p = 0.7421). (XLSX) [file pgen.1010462.s019.xlsx]

## Sheet: Sheet1
	#euploid	#disomes III	% disomic III
plb1Δ	535	19	3.4%	p=0.4829 Fisher’s Exact Test
Wildtype	796	35	4.2%
alg9Δ	288	6	2.0%	p=0.2537 Fisher’s Exact Test
Wildtype	353	14	3.8%
atg11Δ	312	10	3.1%	p=0.6277 Fisher’s Exact Test
Wildtype	294	7	2.3%
