# Supplementary material for: Genome-wide quantification of contributions to sexual fitness identifies genes required for spore viability and health in fission yeast
Source: PLoS Genet. 2022 Oct 27;18(10):e1010462. doi: 10.1371/journal.pgen.1010462 (PMC9668190; doi:10.1371/journal.pgen.1010462)
Supplement: S5 Table — (XLSX) [file pgen.1010462.s022.xlsx]

## Sheet: Sheet1
Plasmid	Bacterial marker	Yeast Markers	Notes	Source
pFA6	amp	KANMX4	contains KANMX4 cassete for cloning/PCR	Wach et al., [1]
pHL2574	amp	S. cerevisiae LEU2	Hermes transposase under the nmt3x promotor	Guo et al., [2]
pHL2577	amp	S. cerevisiae URA3, KANMX6	Hermes donor plasmid with TIR's flanking KANMX6	Guo et al., [2]
References
1. Wach A, Brachat A, Pöhlmann R, Philippsen P. New heterologous modules for classical or PCR-based gene disruptions in Saccharomyces cerevisiae. Yeast. 1994;10: 1793–1808. doi:10.1002/YEA.320101310
2. Guo Y, Park JM, Cui B, Humes E, Gangadharan S, Hung S, et al. Integration profiling of gene function with dense maps of transposon integration. Genetics. 2013;195: 599–609. doi:10.1534/GENETICS.113.152744
